# Supplementary material for: Three-Dimensional Portable Document Format (3D PDF) in Clinical Communication and Biomedical Sciences: Systematic Review of Applications, Tools, and Protocols
Source: JMIR Med Inform. 2018 Aug 7;6(3):e10295. doi: 10.2196/10295 (PMC6103636; doi:10.2196/10295)
Supplement: Multimedia Appendix 3 [file medinform_v6i3e10295_app3.xlsx]

## Sheet: Search strategy
	Newe & Becker (2018) Three-Dimensional Portable Document Format (3D PDF) in Clinical Communication and Biomedical Sciences: Systematic Review of Applications, Tools, and Protocols
	JMIR Med Inform
	10.2196/10295
		General Search Strategy
		Iteration #	Step #	Phase	Action	# of articles	# of remaining articles	Comment
	Primary Results	1	1	Ident	Search PubMed (2017-09-01)	237	237	(((3d) OR (3-d) OR (three dimensional) OR (interactive) OR (surface model)) AND ((pdf) OR (portable document format))) AND ("2005"[Date - Publication]: "2017"[Date - Publication])
		1	2	Screening	Exclude articles where PDF is not for "Portable Document Format"	-109	128
		1	3	Screening	Exclude Non-English	-1	127
		1	4	Screening	Exlucde Non-Peer-Reviewed	-8	119
		1	5	Screening	Exclude Non-biomedical	-1	118
		1	5	Eligibility	Exclude articles without 3D-PDF	-65	53
		2	1	Ident	Identify "Tool Articles"	19	72
		2	2	Ident	Exclude duplicate "Tool Articles"	-15	57
	Secondary Results	2	3	Ident	Search PubMed for articles citing tool articles	128	185
		2	4	Ident	Search Google Scholar for articles citing toot articles	537	722
		2	5	Screening	Exclude Duplicates	-356	366
		2	6	Screening	Exclude Non-English	-22	344
		2	7	Screening	Exclude Non-Peer-Reviewed	-43	301
		2	8	Eligibility	Exclude Non-Biomedical	-48	253
		2	9	Eligibility	Exclude articles without 3D-PDF	-63	190
		3	1	Eligibility	Add articles from other sources (author's knowledge)	10	200

## Sheet: Primary Search Results PubMed
	Newe & Becker (2018) Three-Dimensional Portable Document Format (3D PDF) in Clinical Communication and Biomedical Sciences: Systematic Review of Applications, Tools, and Protocols
	JMIR Med Inform
	10.2196/10295
	Primary Search Results (PubMed)
	Search String:
	(((3d) OR (3-d) OR (three dimensional) OR (interactive) OR (surface model)) AND ((pdf) OR (portable document format))) AND ("2005"[Date - Publication]: "3000"[Date - Publication])
	Last Search Date: 2018-05-01
	Sort By: Publication Date
	Date	Author	Title	PubMed ID	DOI	Relevant	In/exclusion Criteria	Excluded in iter./step	Comment
	2018-06	Fortier	Phase processing for quantitative susceptibility mapping of regions with large susceptibility and lack of signal.	29130526	10.1002/mrm.26989	No	PDF ambiguity	1/2	PDF is for "projection onto dipole fields"
	2018-05	Shin	Sectioned images and 3D models of a cadaver head with reference to dermal filler injection	29481857	10.1016/j.aanat.2018.02.001	Yes	Included
	2018-05	Schubert	Neuroanatomical details of the lateral neurons of Drosophila melanogaster support their functional role in the circadian system	29424420	10.1002/cne.24406	No	PDF ambiguity	1/2	PDF is for "pigment-dispersing factor"
	2018-04	Kilin	Author Correction: Health state dependent multiphoton induced autofluorescence in human 3D in vitro lung cancer model	29691469	10.1038/s41598-018-24996-7	No	No peer review	1/4	Erratum only
	2018-04	Kim	Author Correction: Fabrication of transparent hemispherical 3D nanofibrous scaffolds with radially aligned patterns via a novel electrospinning method	29686257	10.1038/s41598-018-24842-w	No	No peer review	1/4	Erratum only
	2018-04	Spanopoulos	Unraveling the Chemical Nature of the 3D "Hollow" Hybrid Halide Perovskites	29617127	10.1021/jacs.8b01034	No	PDF ambiguity	1/2	PDF is for "pair distribution function"
	2018-03	Elbashti	The Role of Portable Documentation Format in Three-Dimensional Interactive Visualization in Maxillofacial Prosthetics	29590664	10.11607/ijp.5475	Yes	Included
	2018-03	Davidenko	Correction to: Evaluation of cell binding to collagen and gelatin: a study of the effect of 2D and 3D architecture and surface chemistry	29564650	10.1007/s10856-018-6047-3	No	No peer review	1/4	Erratum only
	2018-03	Valera-Melé	A Novel and Freely Available Interactive 3d Model of the Internal Carotid Artery	29508089	10.1007/s10916-018-0919-4	Yes	Included
	2018-03	Himmelstein	Sci-Hub provides access to nearly all scholarly literature	29424689	10.7554/eLife.32822	No	No 3D-PDF	1/6
	2018-03	Sugita	K-distribution three-dimensional mapping of biological tissues in optical coherence tomography	28700119	10.1002/jbio.201700055	No	PDF ambiguity	1/2	PDF is for "probability density function"
	2018-03	Montanaro	A comparison of gantry-mounted x-ray-based real-time target tracking methods	29363760	10.1002/mp.12765	No	PDF ambiguity	1/2	PDF is for "probability density function"
	2018-02	Chung	Three Software Tools for Viewing Sectional Planes, Volume Models, and Surface Models of a Cadaver Hand	29441756	10.3346/jkms.2018.33.e64	Yes	Included
	2018-02	Hu	Author Correction: Additive manufacture of complex 3D Au-containing nanocomposites by simultaneous two-photon polymerisation and photoreduction.	29459740	10.1038/s41598-018-21513-8	No	No peer review	1/4	Erratum only
	2018-02	Li	Publisher Correction: Role of outer surface probes for regulating ion gating of nanochannels	29422630	10.1038/s41467-018-03030-4	No	No peer review	1/4	Erratum only
	2018-02	Adab	Effectiveness of a childhood obesity prevention programme delivered through schools, targeting 6 and 7 year olds: cluster randomised controlled trial (WAVES study)	29437667	10.1136/bmj.k211	No	No 3D-PDF	1/6
	2018-02	Grzela	Peptide deformylases from Vibrio parahaemolyticus phage and bacteria display similar deformylase activity and inhibitor binding clefts	29101077	10.1016/j.bbapap.2017.10.007	No	PDF ambiguity	1/2	PDF is for "peptide deformylase"
	2018-02	Husch	Post-operative deep brain stimulation assessment: Automatic data integration and report generation	29429953	10.1016/j.brs.2018.01.031	Yes	Included
	2018-01	Shin	Sectioned images and surface models of a cadaver head with reference to botulinum neurotoxin injection	29345721	10.5603/FM.a2018.0005	Yes	Included
	2017-12	Fürth	Publisher Correction: An interactive framework for whole-brain maps at cellular resolution.	29255166	10.1038/s41593-017-0058-0	No	No peer review	1/4	Erratum only
	2017-12	Bahar	An interactive website for analytical method comparison and bias estimation	28823761	10.1016/j.clinbiochem.2017.08.008	No	No 3D-PDF	1/6
	2017-11	Abdel Reheim	Correction to: Synthesis, characterization and in vitro antimicrobial activity of novel fused pyrazolo[3,4-c]pyridazine, pyrazolo[3,4-d]pyrimidine, thieno[3,2-c] pyrazole and pyrazolo[3',4':4,5]thieno[2,3-d]pyrimidine derivatives.	29189989	10.1186/s13065-017-0351-8	No	No peer review	1/4	Erratum only
	2017-11	Kumara	Hydrogen storage and stability properties of Pd-Pt solid-solution nanoparticles revealed via atomic and electronic structure	29097810	10.1038/s41598-017-14494-7	No	PDF ambiguity	1/2	PDF is for "pair distribution function"
	2017-10	Al Harrach	Investigation of the HD-sEMG probability density function shapes with varying muscle force using data fusion and shape descriptors	28783537	10.1016/j.compbiomed.2017.07.023	No	PDF ambiguity	1/2	PDF is for "probability density function"
	2017-08	Lejeune	Probabilistic Framework for the Characterization of Surfaces and Edges in Range Images, with Application to Edge Detection	28866481	10.1109/TPAMI.2017.2746618	No	PDF ambiguity	1/2	PDF is for "probability density function"
	2017-08	Ruys	Follow-up of a randomized trial on postdischarge nutrition in preterm-born children at age 8 y	28637773	10.3945/ajcn.116.145375	No	PDF ambiguity	1/2	PDF is for "postdischarge formula"
	2017-05	Porro	Digital dissection of the model organism Xenopus laevis using contrast-enhanced computed tomography	28547827	10.1111/joa.12625	Yes	Included
	2017-06	Jain	Diffusing diffusivity: Rotational diffusion in two and three dimensions	28576093	10.1063/1.4984085	No	PDF ambiguity	1/2	PDF is for "probability distribution function"
	2017-06	Compañ	Corneal Equilibrium Flux as a Function of Corneal Surface Oxygen Tension	28514247	10.1097/OPX.0000000000001083	No	No 3D-PDF	1/6
	2017-04	Biglino	Piloting the Use of Patient-Specific Cardiac Models as a Novel Tool to Facilitate Communication During Cinical Consultations	28214968	10.1007/s00246-017-1586-9	No	No 3D-PDF	1/6
	2017-03	Posma	Integrated Analytical and Statistical Two-Dimensional Spectroscopy Strategy for Metabolite Identification: Application to Dietary Biomarkers	28240543	10.1021/acs.analchem.6b03324	No	No 3D-PDF	1/6
	2016-10	Shin	Sectioned images and surface models of a cadaver for understanding the free vascularized anterior rib flap	27830889	10.5603/FM.a2016.0035	Yes	Included
	2017-05	Babaei	FabSquare: Fabricating Photopolymer Objects by Mold 3D Printing and UV Curing	28459670	10.1109/MCG.2017.37	No	No 3D-PDF	1/6
	2017-01	Bloch	Progressive dysarthria and augmentative and alternative communication in conversation: establishing the reliability of the Dysarthria-in-Interaction Profile	27184439	10.1111/1460-6984.12258	No	No 3D-PDF	1/6
	2017-01	Gori	A Bayesian framework for joint morphometry of surface and curve meshes in multi-object complexes	27607468	10.1016/j.media.2016.08.011	No	PDF ambiguity	1/2	PDF is for "probability density function"
	2016-12	Karthikeyan	ChemEngine: harvesting 3D chemical structures of supplementary data from PDF files	28090216	10.1186/s13321-016-0175-x	No	PDF ambiguity	1/2	Extracting 3D coordinates of chemical structures from PDFs.
	2016-12	Randell	Videoconferencing for site initiations in clinical studies: Mixed methods evaluation of usability, acceptability, and impact on recruitment	26694583	10.3109/17538157.2015.1064424	No	No 3D-PDF	1/6
	2016-12	Liang	A probability-based multi-cycle sorting method for 4D-MRI: A simulation study	27908178	10.1118/1.4966705	No	PDF ambiguity	1/2	PDF is for "probability density function"
	2016-11	Kumara	Origin of the catalytic activity of face-centered-cubic ruthenium nanoparticles determined from an atomic-scale structure	27787531	10.1039/c6cp04088h	No	PDF ambiguity	1/2	PDF is for "pair distribution function"
	2016-11	Asolkar	Tropical littoral ambient noise probability density function model based on sea surface temperature	27908077	10.1121/1.4967524	No	PDF ambiguity	1/2	PDF is for "probability density function"
	2016-11	Warmann	Computer-assisted surgery planning in children with complex liver tumors identifies variability of the classical Couinaud classification	27289416	10.1016/j.jpedsurg.2016.05.018	Yes	Included
	2016-11	van Wesenbeeck	Comparison of regional air dispersion simulation and ambient air monitoring data for the soil fumigant 1,3-dichloropropene	27376915	10.1016/j.scitotenv.2016.06.150	No	PDF ambiguity	1/2	PDF is for "probability distribution function"
	2016-10	Hu	Explore the Effects of Microstructural Defects on Voltage Fade of Li- and Mn-Rich Cathodes	27679872	10.1021/acs.nanolett.6b01609	No	PDF ambiguity	1/2	PDF is for "pair distribution function"
	2016-09	Chung	Ten Triangles around Cavernous Sinus for Surgical Approach, Described by Schematic Diagram and Three Dimensional Models with the Sectioned Images	27510391	10.3346/jkms.2016.31.9.1455	Yes	Included
	2016-09	Kan	Background field removal technique using regularization enabled sophisticated harmonic artifact reduction for phase data with varying kernel sizes	27114339	10.1016/j.mri.2016.04.019	No	PDF ambiguity	1/2	PDF is for "projection onto dipole fields"
	2016-08	Zito	Enhancement factor statistics of surface enhanced Raman scattering in multiscale heterostructures of nanoparticles	27497573	10.1063/1.4960179	No	PDF ambiguity	1/2	PDF is for "probability density function"
	2016-08	Sun	Randomly perturbed B-splines for nonrigid image registration	27514038	10.1109/TPAMI.2016.2598344	No	PDF ambiguity	1/2	PDF is for "probability density function"
	2016-06	Boulle	Statistical Nature of Atomic Disorder in Irradiated Crystals	27367393	10.1103/PhysRevLett.116.245501	No	PDF ambiguity	1/2	PDF is for "probability density function"
	2016-06	Rennie	STarMirDB: A database of microRNA binding sites	27144897	10.1080/15476286.2016.1182279	No	No 3D-PDF	1/6
	2016-06	Amini	Statistical Modeling of Retinal Optical Coherence Tomography	26800532	10.1109/TMI.2016.2519439	No	PDF ambiguity	1/2	PDF is for "probability distribution function"
	2016-05	Hang	In Vitro Validation of a Multiscale Patient-Specific Norwood Palliation Model	26771396	10.1097/MAT.0000000000000336	No	No 3D-PDF	1/6
	2016-05	Katsumi	Posterior instrumented fusion suppresses the progression of ossification of the posterior longitudinal ligament: a comparison of laminoplasty with and without instrumented fusion by three-dimensional analysis	26585974	10.1007/s00586-015-4328-9	No	PDF ambiguity	1/2	PDF is for "posterior decompression and fusion"
	2016-05	Rubel	WarpIV: In Situ Visualization and Analysis of Ion Accelerator Simulations	28113157	10.1109/MCG.2016.62	No	No 3D-PDF	1/6
	2016-04	Biffi	Numerical model of a valvuloplasty balloon: in vitro validation in a rapid-prototyped phantom	27067414	10.1186/s12938-016-0155-4	No	No 3D-PDF	1/6
	2016-03	Reina	Human Lumbar Ligamentum Flavum Anatomy for Epidural Anesthesia: Reviewing a 3D MR-Based Interactive Model and Postmortem Samples	26891398	10.1213/ANE.0000000000001109	Yes	Included
	2016-01	Park	Software for browsing sectioned images of a dog body and generating a 3D model	26219434	10.1002/ar.23200	Yes	Included
	2016-01	Gupta	Proposal for a simple and effective diagrammatic representation of root canal configuration for better communication amongst oral radiologists and clinicians	26937372	10.1016/j.jobcr.2015.09.005	No	No 3D-PDF	1/6
	2016	Newe	Using Interactive 3D PDF for Exploring Complex Biomedical Data: Experiences and Solutions	27577484	10.3233/978-1-61499-678-1-740	Yes	Included
	2015-12	Biglino	Using 4D Cardiovascular Magnetic Resonance Imaging to Validate Computational Fluid Dynamics: A Case Study	26697416	10.3389/fped.2015.00107	No	No 3D-PDF	1/6	3D models, but 3D-printed rather than PDF
	2015-11	Prötzel	Systematic revision of the Malagasy chameleons Calumma boettgeri and C. linotum (Squamata: Chamaeleonidae)	26624746	10.11646/zootaxa.4048.2.4	Yes	Included
	2015-11	Freeman	Fluorouracil plasma monitoring: systematic review and economic evaluation of the My5-FU assay for guiding dose adjustment in patients receiving fluorouracil chemotherapy by continuous infusion	26542268	10.3310/hta19910	No	No 3D-PDF	1/6
	2015-11	Velan	Impact of Interactive e-Learning Modules on Appropriateness of Imaging Referrals: A Multicenter, Randomized, Crossover Study	26421852	10.1016/j.jacr.2015.06.026	No	No 3D-PDF	1/6
	2015-10	Petkov	3D Atomic Arrangement at Functional Interfaces Inside Nanoparticles by Resonant High-Energy X-ray Diffraction	26415142	10.1021/acsami.5b07391	No	PDF ambiguity	1/2	PDF is for "pair distribution function"
	2015-10	Mavar-Haramija	Interactive 3D-PDF Presentations for the Simulation and Quantification of Extended Endoscopic Endonasal Surgical Approaches	26306875	10.1007/s10916-015-0282-7	Yes	Included
	2015-10	Jefferis	Physical Activity and Falls in Older Men: The Critical Role of Mobility Limitations	25668406	10.1249/MSS.0000000000000635	No	PDF ambiguity	1/2	PDF is for "postdoctoral fellowship"
	2015-09	Gruner	Introducing global health into the undergraduate medical school curriculum using an e-learning program: a mixed method pilot study	26330059	10.1186/s12909-015-0421-3	No	No 3D-PDF	1/6
	2015-09	Beheshti	Probability distribution function-based classification of structural MRI for the detection of Alzheimer's disease.	26226415	10.1016/j.compbiomed.2015.07.006	No	PDF ambiguity	1/2	PDF is for "probability distribution function"
	2018-08	Ahmed	A 3-D Propagation Model for Emerging Land Mobile Radio Cellular Environments	26305328	10.1371/journal.pone.0132555	No	PDF ambiguity	1/2	PDF is for "probability density function"
	2015-08	Wu	3D Topography of the Young Adult Anal Sphincter Complex Reconstructed from Undeformed Serial Anatomical Sections	26305117	10.1371/journal.pone.0132226	Yes	Included
	2015-08	Tromer	Inferring Lévy walks from curved trajectories: A rescaling method	26382383	10.1103/PhysRevE.92.022147	No	PDF ambiguity	1/2	PDF is for "probability density function"
	2015-07	Salehghaffari	A phenomenological contact model: Understanding the graft-tunnel interaction in anterior cruciate ligament reconstructive surgery.	26100464	10.1016/j.jbiomech.2015.04.034	No	PDF ambiguity	1/2	PDF is for "probability distribution function"
	2015-07	Shin	Sectioned Images and Surface Models of a Cadaver for Understanding the Dorsalis Pedis Flap	26079120	10.1097/SCS.0000000000001618	Yes	Included		Visible Korean Project (http://anatomy.co.kr)
	2015-06	Corsini	Integration of clinical data collected at different times for virtual surgery in single ventricle patients: a case study	25344350	10.1007/s10439-014-1113-6	No	No 3D-PDF	1/6
	2015-05	Meißner	OncoRep: an n-of-1 reporting tool to support genome-guided treatment for breast cancer patients using RNA-sequencing	25989980	10.1186/s12920-015-0095-z	No	No 3D-PDF	1/6
	2015-05	Prasai	Synthesis-atomic structure-properties relationships in metallic nanoparticles by total scattering experiments and 3D computer simulations: case of Pt-Ru nanoalloy catalysts.	25874741	10.1039/c5nr00800j	No	PDF ambiguity	1/2	PDF is for "pair distribution function"
	2015-05	Park	Relationship between Two Types of Coil Packing Densities Relative to Aneurysm Size	25040135	10.1111/jon.12140	No	PDF ambiguity	1/2	PDF is for "Coil packing density via a formula"
	2015-04	Biglino	3D-manufactured patient-specific models of congenital heart defects for communication in clinical practice: feasibility and acceptability	25933810	10.1136/bmjopen-2014-007165	No	No 3D-PDF	1/6	3D models, but 3D-printed rather than PDF. However - interesting alternative to communicate complex 3D structures to non-professionals.
	2015-03	PLOS ONE staff	Correction: Application and evaluation of interactive 3D PDF for presenting and sharing planning results for liver surgery in clinical routine	25790181	10.1371/journal.pone.0120158	No	No peer review	1/4	Erratum only
	2015-03	Newe	Towards an easier creation of three-dimensional data for embedding into scholarly 3D PDF (Portable Document Format) files	25780759	10.7717/peerj.794	Yes	Included
	2015-03	Prats-Galino	3D interactive model of lumbar spinal structures of anesthetic interest	25352014	10.1002/ca.22479	Yes	Included
	2015-02	Jefferis	Trajectories of objectively measured physical activity in free-living older men	24988411	10.1249/MSS.0000000000000410	No	No 3D-PDF	1/6
	2015	Shin	Segmentation and surface reconstruction of a cadaver heart on Mimics software	26339820	10.5603/FM.2015.0056	Yes	Included
	2015	Kim	Accessible and informative sectioned images and surface models of the maxillofacial area for orthognathic surgery	26339816	10.5603/FM.2015.0052	Yes	Included
	2014-12	Newe	Application and evaluation of interactive 3D PDF for presenting and sharing planning results for liver surgery in clinical routine	25551375	10.1371/journal.pone.0115697	Yes	Included
	2014-12	Meindre	The nuclear magnetic resonance solution structure of the synthetic AhPDF1.1b plant defensin evidences the structural feature within the γ-motif	25419866	10.1021/bi501285k	No	PDF ambiguity	1/2	PDF is for "plant defensin"; however, article could benefit from 3D-PDF
	2014-12	Saha	Experimental characterization of breakage rate of colloidal aggregates in axisymmetric extensional flow.	25375364	10.1021/la502686b	No	PDF ambiguity	1/2	PDF is for "probability distribution function"
	2014-12	Sicat	Sparse PDF Volumes for Consistent Multi-Resolution Volume Rendering	26146475	10.1109/TVCG.2014.2346324	No	PDF ambiguity	1/2	PDF is for "probability density function"
	2014-11	Astle	Characterizing the role of disparity information in alleviating visual crowding	25424981	10.1167/14.6.8	No	No 3D-PDF	1/6
	2014-11	Ntsinjana	3D morphometric analysis of the arterial switch operation using in vivo MRI data	25156444	10.1002/ca.22458	No	No 3D-PDF	1/6
	2014-11	Kato	Aetiology, incidence and morphology of the C-shaped root canal system and its impact on clinical endodontics	24483229	10.1111/iej.12256	Yes	Included
	2014-10	Welberry	Diffuse scattering and partial disorder in complex structures	25485135	10.1107/S205225251402065X	No	PDF ambiguity	1/2	PDF is for "pair distribution function"
	2014-10	Cheri	Measurement and control of pressure driven flows in microfluidic devices using an optofluidic flow sensor	25584118	10.1063/1.4900523	No	PDF ambiguity	1/2	PDF is for "pressure driven flow"
	2014-10	Truong	Sodium 3D COncentration MApping (COMA 3D) using (23)Na and proton MRI	25261742	10.1016/j.jmr.2014.08.017	No	No 3D-PDF	1/6
	2014-10	Biglino	Ventriculoarterial coupling in palliated hypoplastic left heart syndrome: Noninvasive assessment of the effects of surgical arch reconstruction and shunt type	24629219	10.1016/j.jtcvs.2014.02.012	No	No 3D-PDF	1/6
	2014-09	Loukrakpam	Efficient C-C bond splitting on Pt monolayer and sub-monolayer catalysts during ethanol electro-oxidation: Pt layer strain and morphology effects	25081353	10.1039/c4cp02791d	No	PDF ambiguity	1/2	PDF is for "pair distribution function"
	2014-09	Xu	An exponential growth of computational phantom research in radiation protection, imaging, and radiotherapy: a review of the fifty-year history	25144730	10.1088/0031-9155/59/18/R233	Yes	Included
	2014-09	Scherz	A new microhylid frog, genus Rhombophryne, from northeastern Madagascar, and a re-description of R. serratopalpebrosa using micro-computed tomography	25283290	10.11646/zootaxa.3860.6.3	Yes	Included
	2014-09	Park	Improved sectioned images and surface models of the whole dog body	24986152	10.1016/j.aanat.2014.05.036	Yes	Included
	2014-08	Corsini	The effect of modified Blalock-Taussig shunt size and coarctation severity on coronary perfusion after the Norwood operation	24906601	10.1016/j.athoracsur.2014.04.047	No	No 3D-PDF	1/6
	2014-08	Ayachi	Evaluation of muscle force classification using shape analysis of the sEMG probability density function: a simulation study	24961179	10.1007/s11517-014-1170-x	No	PDF ambiguity	1/2	PDF is for "probability density function"
	2014-07	van de Kamp	Three-dimensional reconstructions come to life--interactive 3D PDF animations in functional morphology	25029366	10.1371/journal.pone.0102355	Yes	Included
	2014-07	Xia	NetworkAnalyst--integrative approaches for protein-protein interaction network analysis and visual exploration	24861621	10.1093/nar/gku443	No	No 3D-PDF	1/6
	2014-06	Pisani	Describing the Conformational Landscape of Small Organic Molecules through Gaussian Mixtures in Dihedral Space	26580776	10.1021/ct400947t	No	PDF ambiguity	1/2	PDF is for "probability density function"
	2014-05	Le	Analysis of the solution structure of Thermosynechococcus elongatus photosystem I in n-dodecyl-β-D-maltoside using small-angle neutron scattering and molecular dynamics simulation	24769336	10.1016/j.abb.2014.04.005	No	No 3D-PDF	1/6
	2014-05	Shan	Atomic-structural synergy for catalytic CO oxidation over palladium-nickel nanoalloys	24794852	10.1021/ja5026744	No	PDF ambiguity	1/2	PDF is for "pair distribution function"
	2014-05	Witt	Effectiveness guidance document (EGD) for Chinese medicine trials: a consensus document	24885146	10.1186/1745-6215-15-169	No	No 3D-PDF	1/6
	2014-05	Jensen	Structure and function of the hearts of lizards and snakes	23998743	10.1111/brv.12056	Yes	Included
	2014-05	Biglino	Computational models of aortic coarctation in hypoplastic left heart syndrome: considerations on validation of a detailed 3D model.	24968194	10.5301/ijao.5000332	No	No 3D-PDF	1/6
	2014-05	Quayle	An interactive three dimensional approach to anatomical description-the jaw musculature of the Australian laughing kookaburra (Dacelo novaeguineae)	24860694	10.7717/peerj.355	Yes	Included
	2014-04	Lautenschlager	Digital dissection - using contrast-enhanced computed tomography scanning to elucidate hard- and soft-tissue anatomy in the Common Buzzard Buteo buteo	24350638	10.1111/joa.12153	Yes	Included
	2014-02	Fieulaine	Understanding the highly efficient catalysis of prokaryotic peptide deformylases by shedding light on the determinants specifying the low activity of the human counterpart	24531459	10.1107/S1399004713026461	No	PDF ambiguity	1/2	PDF is for "peptide deformylase"
	2014-01	Sisniega	Dual-exposure technique for extending the dynamic range of x-ray flat panel detectors	24352046	10.1088/0031-9155/59/2/421	No	PDF ambiguity	1/2	PDF is for "probability density function"
	2014-01	Siena	Relationship between pore size and velocity probability distributions in stochastically generated porous media	24580331	10.1103/PhysRevE.89.013018	No	PDF ambiguity	1/2	PDF is for "probability density function"
	2014	Corsini	An integrated approach to patient-specific predictive modeling for single ventricle heart palliation	23343002	10.1080/10255842.2012.758254	No	No 3D-PDF	1/6
	2014	Boudaoud	Robust functional statistics applied to Probability Density Function shape screening of sEMG data	25570426	10.1109/EMBC.2014.6944058	No	PDF ambiguity	1/2	PDF is for "probability density function"
	2014	Neumann	Robust image-based estimation of cardiac tissue parameters and their uncertainty from noisy data	25485357	-	No	PDF ambiguity	1/2	PDF is for "probability density function"
	2013-12	Xue	[Foundation of the interactive oral and maxillofacial radiological image annotation database]	24437289	-	No	Non-English	1/3	Chinese
	2013-11	Newe	Simplified generation of biomedical 3D surface model data for embedding into 3D portable document format (PDF) files for publication and education	24260144	10.1371/journal.pone.0079004	Yes	Included
	2013-11	Ntsinjana	Aortic arch shape is not associated with hypertensive response to exercise in patients with repaired congenital heart diseases	24219806	10.1186/1532-429X-15-101	No	No 3D-PDF	1/6
	2013-11	Day	Preoperative mapping of fistula-in-ano: a new three-dimensional MRI-based modelling technique	24119050	10.1111/codi.12438	Yes	Included
	2013-10	Kirkby	Informing potential participants about research: observational study with an embedded randomized controlled trial	24098499	10.1371/journal.pone.0076435	No	No 3D-PDF	1/6
	2013-09	Barnes	Embedding and publishing interactive, 3-dimensional, scientific figures in Portable Document Format (PDF) files	24086243	10.1371/journal.pone.0069446	Yes	Included
	2013-09	Hsieh	Structural reinvestigation of the photoluminescent complex [NdCl2(H2O)6]Cl	24005508	10.1107/S0108270113021367	No	PDF ambiguity	1/2	PDF is for "pair distribution function"
	2013-09	Shin	Two-dimensional sectioned images and three-dimensional surface models for learning the anatomy of the female pelvis	23463707	10.1002/ase.1342	Yes	Included
	2013-08	Park	Accessible and informative sectioned images, color-coded images, and surface models of the ear	23713007	10.1002/ar.22719	Yes	Included
	2013-08	Thompson	Adjuvant and salvage radiotherapy after prostatectomy: AUA/ASTRO Guideline	23707439	10.1016/j.juro.2013.05.032	No	No 3D-PDF	1/6
	2013-06	Holliday	A 3D interactive model and atlas of the jaw musculature of Alligator mississippiensis	23762228	10.1371/journal.pone.0062806	Yes	Included
	2013-05	Skinner	Microtomographic archive of fossil hominin specimens from Kromdraai B, South Africa	23541384	10.1016/j.jhevol.2013.01.007	No	Non-biomedical	1/5
	2013-02	Chen	A new method of diaphragm apex motion detection from 2D projection images of mega-voltage cone beam CT	23321998	10.1088/0031-9155/58/3/715	No	PDF ambiguity	1/2	PDF is for "probability density function"
	2013-02	Faulwetter	Micro-computed tomography: Introducing new dimensions to taxonomy	23653515	10.3897/zookeys.263.4261	Yes	Included
	2013-01	Kung	Predictive modeling of the virtual Hemi-Fontan operation for second stage single ventricle palliation: two patient-specific cases	23174419	10.1016/j.jbiomech.2012.10.023	No	No 3D-PDF	1/6
	2013-01	Biglino	Rapid prototyping compliant arterial phantoms for in-vitro studies and device testing	23324211	10.1186/1532-429X-15-2	No	No 3D-PDF	1/6	3D models, but 3D-printed rather than PDF
	2013-01	Genolini	KmL3D: a non-parametric algorithm for clustering joint trajectories	23127283	10.1016/j.cmpb.2012.08.016	Yes	Included
	2013	Rabbani	Optical Coherence Tomography Noise Reduction Using Anisotropic Local Bivariate Gaussian Mixture Prior in 3D Complex Wavelet Domain	24222760	10.1155/2013/417491	No	PDF ambiguity	1/2	PDF is not defined in the article; however, it is most probably for "probability distribution function" and definitely no 3D-PDF
	2012-12	Phelps	Embedding 3D radiology models in portable document format	23169728	10.2214/AJR.12.8716	Yes	Included
	2012-12	Zhang	Reproducibility of tumor motion probability distribution function in stereotactic body radiation therapy of lung cancer	22494586	10.1016/j.ijrobp.2012.01.037	No	PDF ambiguity	1/2	PDF is for "probability distribution function"
	2012-11	Yao	Assessment of a three-dimensional line-of-response probability density function system matrix for PET	23032702	10.1088/0031-9155/57/21/6827	No	PDF ambiguity	1/2	PDF is for "probability density function"
	2012-09	de Bakker	Towards a 3-dimensional atlas of the developing human embryo: the Amsterdam experience	22640940	10.1016/j.reprotox.2012.05.087	Yes	Included
	2012-08	de Boer	Growth of the developing mouse heart: an interactive qualitative and quantitative 3D atlas	22617458	10.1016/j.ydbio.2012.05.001	Yes	Included
	2012-08	Shin	Portable document format file showing the surface models of cadaver whole body	22876049	10.3346/jkms.2012.27.8.849	Yes	Included
	2012-07	Vickland	Individualized guidelines for the management of aggression in dementia - Part 1: key concepts	22414460	10.1017/S1041610212000014	No	No 3D-PDF	1/6
	2012-07	Shin	Accessible and informative sectioned images and surface models of a cadaver head	22801119	10.1097/SCS.0b013e31825657d8	Yes	Included
	2012-06	Smith	Novel synthesis and structural analysis of ferrihydrite	22616985	10.1021/ic300937f	No	No 3D-PDF	1/6
	2012-06	Masic	On-line biomedical databases-the best source for quick search of the scientific information in the biomedicine	23322957	10.5455/aim.2012.20.72-84	No	No 3D-PDF	1/6
	2012-05	Coolens	Dynamic volume vs respiratory correlated 4DCT for motion assessment in radiation therapy simulation	22559637	10.1118/1.4704498	No	PDF ambiguity	1/2	PDF is for "probability density function"
	2012-04	Chi	Respiratory motion sampling in 4DCT reconstruction for radiotherapy	22482595	10.1118/1.3691174	No	PDF ambiguity	1/2	PDF is for "probability density function"
	2012-03	Shi	Analysis of intermittency in under-resolved smoothed-particle-hydrodynamics direct numerical simulations of forced compressible turbulence	22587210	10.1103/PhysRevE.85.036708	No	PDF ambiguity	1/2	PDF is for "probability density function"
	2012-02	Lounnas	AsteriX: a Web server to automatically extract ligand coordinates from figures in PDF articles	22299625	10.1021/ci2004303	No	No 3D-PDF	1/6
	2012-02	Ananthula	Insights from ligand and structure based methods in virtual screening of selective Ni-peptide deformylase inhibitors	21562829	10.1007/s00894-011-1068-6	No	PDF ambiguity	1/2	PDF is for "peptide deformylase"
	2012-01	Lee	The effects of visual and auditory cues on freezing of gait in patients with Parkinson disease	22157432	10.1097/PHM.0b013e31823c7507	No	PDF ambiguity	1/2	PDF is for "freezing of gait in Parkinson disease"
	2012-01	Vroling	NucleaRDB: information system for nuclear receptors	22064856	10.1093/nar/gkr960	No	No 3D-PDF	1/6
	2012	Potter	Interactive Visualization of probability and cumulative density functions	23543120	10.1615/Int.J.UncertaintyQuantification.2012004074	No	PDF ambiguity	1/2	PDF is for "probability density function"
	2012	Pourghassem	A novel material detection algorithm based on 2D GMM-based power density function and image detail addition scheme in dual energy X-ray images	22635176	10.3233/XST-2012-0330	No	PDF ambiguity	1/2	PDF is for "power density function"
	2012	Gawel	The method of geometrical comparison of 3-dimensional objects created from DICOM images	22744507	10.3233/978-1-61499-067-3-273	Yes	Included
	2011-08	Shen	A model for the probability density function of downwelling irradiance under ocean waves	21935119	10.1364/OE.19.017528	No	PDF ambiguity	1/2	PDF is for "probability density function"
	2011-08	Danz	Three-dimensional portable document format: a simple way to present 3-dimensional data in an electronic publication	21803267	10.1016/j.ajodo.2011.04.010	Yes	Included
	2011-08	Joshi	Simplified Computation for Nonparametric Windows Method of Probability Density Function Estimation	21422492	10.1109/TPAMI.2011.51	No	PDF ambiguity	1/2	PDF is for "probability density function"
	2011-08	Lloyd	The diastolic function to cyclic variation of myocardial ultrasonic backscatter relation: the influence of parameterized diastolic filling (PDF) formalism determined chamber properties	21683506	10.1016/j.ultrasmedbio.2011.05.002	No	PDF ambiguity	1/2	PDF is for "parametrized diastolic filling"
	2011-07	Külahcı	A risk analysis model for radioactive wastes	21571428	10.1016/j.jhazmat.2011.04.083	No	PDF ambiguity	1/2	PDF is for "probability distribution function"
	2011-03	Guérin	Novel scatter compensation of list-mode PET data using spatial and energy dependent corrections	21118770	10.1109/TMI.2010.2095025	No	PDF ambiguity	1/2	PDF is for "probability density function"
	2011-02	Ziegler	Effectively incorporating selected multimedia content into medical publications	21329532	10.1186/1741-7015-9-17	Yes	Included
	2011-02	Ganesan	Intramolecular interactions of L-phenylalanine: Valence ionization spectra and orbital momentum distributions of its fragment molecules	20806261	10.1002/jcc.21639	Yes	Included		Articles states that 3D is embedded, but there is no 3D.
	2011-01	Weinberg	R2R--software to speed the depiction of aesthetic consensus RNA secondary structures	21205310	10.1186/1471-2105-12-3	No	No 3D-PDF	1/6
	2011-01	de Boer	The interactive presentation of 3D information obtained from reconstructed datasets and 3D placement of single histological sections with the 3D portable document format	21138978	10.1242/dev.051086	Yes	Included
	2011	Imai	DNA microarray analysis of the epithelial-mesenchymal transition of mesothelial cells in a rat model of peritoneal dialysis.	22073821	-	No	PDF ambiguity	1/2	PDF is for "peritoneal dialysis fluids"
	2011	Cheng	Diffeomorphism invariant Riemannian framework for ensemble average propagator computing	21995018	10.1007/978-3-642-23629-7_13	No	PDF ambiguity	1/2	PDF is for "probability density function"
	2010-10	Wei	Implementation of pigment-dispersing factor-immunoreactive neurons in a standardized atlas of the brain of the cockroach Leucophaea maderae	20878779	10.1002/cne.22471	No	PDF ambiguity	1/2	PDF is for "pigment-dispersing factor"
	2010-10	Ruthensteiner	Interactive 3D volume rendering in biomedical publications	20562000	10.1016/j.micron.2010.03.010	Yes	Included
	2010-09	Howe	Review: health care decision-making WebCT module for medical students	20863339	10.1111/j.1532-5415.2010.03026.x	No	No 3D-PDF	1/6
	2010-08	Akhondi-Asl	Two-stage multishape segmentation of brain structures using image intensity, tissue type, and location information	20879609	10.1118/1.3459018	No	PDF ambiguity	1/2	PDF is for "probability density function"
	2010-08	Kumar	Leaving the structural ivory tower, assisted by interactive 3D PDF	20541422	10.1016/j.tibs.2010.03.008	Yes	Included
	2010-07	Thoma	Interactive Publication: The document as a research tool	20657757	10.1016/j.websem.2010.04.001	No	No 3D-PDF	1/6
	2010-05	Kurzman	La4LiAuO8 and La2BaPdO5: comparing two highly stable d8 square-planar oxides	20394369	10.1021/ic100486g	No	PDF ambiguity	1/2	PDF is for "pair distribution function"
	2010-04	Brouwers	A randomized trial to evaluate e-learning interventions designed to improve learner's performance, satisfaction, and self-efficacy with the AGREE II	20403188	10.1186/1748-5908-5-29	No	No 3D-PDF	1/6
	2010-04	Miyamoto	An integrin-activating peptide, PHSRN, ameliorates inhibitory effects of conventional peritoneal dialysis fluids on peritoneal wound healing	19926720	10.1093/ndt/gfp601	No	PDF ambiguity	1/2	PDF is for "peritoneal dialysis fluids"
	2010-03	Chvetsov	The influence of CT image noise on proton range calculation in radiotherapy planning	20182006	10.1088/0031-9155/55/6/N01	No	PDF ambiguity	1/2	PDF is for "probability density function"
	2010-02	Yasuyama	Synaptic connections of PDF-immunoreactive lateral neurons projecting to the dorsal protocerebrum of Drosophila melanogaster	19941354	10.1002/cne.22210	No	PDF ambiguity	1/2	PDF is for "pigment dispersing factor"
	2010-02	Gabrielli	Gravitational force in an infinite one-dimensional Poisson distribution	20365525	10.1103/PhysRevE.81.021102	No	PDF ambiguity	1/2	PDF is for "probability density function"
	2010-01	MacArthur	GATE: software for the analysis and visualization of high-dimensional time series expression data	19892805	10.1093/bioinformatics/btp628	No	No 3D-PDF	1/6
	2010	Lori	Use of Shannon information in treatment of high resolution diffusion MRI	21096206	10.1109/IEMBS.2010.5626569	No	PDF ambiguity	1/2	PDF is for "probability density function"
	2009-10	Alayoglu	Structural and architectural evaluation of bimetallic nanoparticles: a case study of Pt-Ru core-shell and alloy nanoparticles	19731934	10.1021/nn900242v	No	PDF ambiguity	1/2	PDF is for "pair distribution function"
	2009-10	Gleich	Wavelet-based SAR image despeckling and information extraction, using particle filter	19473938	10.1109/TIP.2009.2023729	No	PDF ambiguity	1/2	PDF is for "probability density function"
	2009-10	Ambinder	Human four-dimensional spatial intuition in virtual reality	19815783	10.3758/PBR.16.5.818	No	No 3D-PDF	1/6
	2009-08	Selvam	Methylation of zebularine: a quantum mechanical study incorporating interactive 3D pdf graphs	19637931	10.1021/jp901678g	Yes	Included
	2009-08	Kim	Three-dimensional focusing of red blood cells in microchannel flows for bio-sensing applications	19559591	10.1016/j.bios.2009.05.037	No	PDF ambiguity	1/2	PDF is for "probability density function"
	2009-07	Poulsen	Real-time prostate trajectory estimation with a single imager in arc radiotherapy: a simulation study	19502704	10.1088/0031-9155/54/13/005	No	PDF ambiguity	1/2	PDF is for "probability density function"
	2009-06	Krasnoperov	Probability density functions for axial ratios of sectioning profiles of anisotropically arranged elliptical microvessels	19318110	10.1016/j.mbs.2009.03.001	No	PDF ambiguity	1/2	PDF is for "probability density function"
	2009-04	Somani	Sampling conformations in high dimensions using low-dimensional distribution functions	19355712	10.1063/1.3088434	No	PDF ambiguity	1/2	PDF is for "probability density function"
	2009-04	Pavlopoulos	OnTheFly: a tool for automated document-based text annotation, data linking and network generation	19223449	10.1093/bioinformatics/btp081	No	No 3D-PDF	1/6
	2009-03	Rodriguez	Multifractal analysis with the probability density function at the three-dimensional anderson transition	19392138	10.1103/PhysRevLett.102.106406	No	PDF ambiguity	1/2	PDF is for "probability density function"
	2009	Kalmantis	The role of three-dimensional imaging in the investigation of IUD malposition	19507639	-	No	No 3D-PDF	1/6	3D ultrasound only
	2009	Zhuang	Unifying encoding of spatial information in mutual information for nonrigid registration	19694288	10.1007/978-3-642-02498-6_41	No	PDF ambiguity	1/2	PDF is for "probability distribution function"
	2009	Cheng	A Riemannian framework for orientation distribution function computing	20426075	10.1007/978-3-642-04268-3_112	No	PDF ambiguity	1/2	PDF is for "probability density function"
	2009	Wang	Attribute vector guided groupwise registration	20426044	10.1016/j.neuroimage.2010.01.040	No	PDF ambiguity	1/2	PDF is for "probability density function"
	2008-12	Comin	Mining overrepresented 3D patterns of secondary structures in proteins	19090018	10.1142/S0219720008003849	No	No 3D-PDF	1/6
	2008-11	Trelease	Diffusion of innovations: smartphones and wireless anatomy learning resources	19109851	10.1002/ase.58	No	No 3D-PDF	1/6
	2008-11	Ruthensteiner	Embedding 3D models of biological specimens in PDF publications	18785246	10.1002/jemt.20618	Yes	Included
	2008-10	Sykes	Envelope: interactive software for modeling and fitting complex isotope distributions	18937869	10.1186/1471-2105-9-446	No	No 3D-PDF	1/6
	2008-09	Ohtsubo	GenomeMatcher: a graphical user interface for DNA sequence comparison	18793444	10.1186/1471-2105-9-376	No	No 3D-PDF	1/6
	2008-09	Leichter	Bittracker-a bitmap tracker for visual tracking under very general conditions	18617716	10.1109/TPAMI.2007.70816	No	PDF ambiguity	1/2	PDF is for "probability distribution function"
	2008-09	Trewin	Norhealth: Norwegian health information system	18775832	10.1177/1403494808096170	No	No 3D-PDF	1/6
	2008-09	Kumar	Grasping molecular structures through publication-integrated 3D models	18672371	10.1016/j.tibs.2008.06.004	Yes	Included
	2008-06	Sitek	Representation of photon limited data in emission tomography using origin ensembles	18506073	10.1088/0031-9155/53/12/009	No	PDF ambiguity	1/2	PDF is for "probability density function"
	2008-04	Nillesen	Modeling envelope statistics of blood and myocardium for segmentation of echocardiographic images	18096305	10.1016/j.ultrasmedbio.2007.10.008	No	PDF ambiguity	1/2	PDF is for "probability density function"
	2008	Misiaszek	Online multimedia teaching tool for Parkinson's disease	23493487	-	No	No 3D-PDF	1/6
	2008	Zubovic	New method of Scoliosis Deformity Assessment: ISIS2 System	18810019	10.3233/978-1-58603-888-5-157	No	No 3D-PDF	1/6
	2007-12	Zhang	Identification of contaminant sources in enclosed spaces by a single sensor	18045268	10.1111/j.1600-0668.2007.00489.x	No	PDF ambiguity	1/2	PDF is for "probability density function"
	2007-11	Lall	Primers on chromatin	17984971	10.1038/nsmb1107-1110	No	No 3D-PDF	1/6
	2007-10	Berger	AVIS: AJAX viewer of interactive signaling networks	17855420	10.1093/bioinformatics/btm444	No	No 3D-PDF	1/6
	2007-09	Song	A modified probabilistic neural network for partial volume segmentation in brain MR image	18220190	10.1109/TNN.2007.891635	No	PDF ambiguity	1/2	PDF is for "probabilistic density function"
	2007-08	Tendulkar	Protein local conformations arise from a mixture of Gaussian distributions	17914232	10.1007/s12038-007-0090-4	No	PDF ambiguity	1/2	PDF is for "probability distribution function"
	2007-05	Lu	BioClips of symmetric and asymmetric cell division	17437407	10.1042/BC20050100	No	No 3D-PDF	1/6
	2007-05	Lee	Comparative QSAR studies on peptide deformylase inhibitors	17333308	10.1007/s00894-007-0175-x	No	PDF ambiguity	1/2	PDF is for "peptide deformylase"
	2007-01	Hu	Modeling of nucleic acid adsorption on 3D prisms in microchannels	17386424	10.1016/j.aca.2006.07.087	No	PDF ambiguity	1/2	PDF is for "pressure-driven flow"
	2007-01	Endemann	Evidence for HSP-mediated cytoskeletal stabilization in mesothelial cells during acute experimental peritoneal dialysis	17210795	10.1152/ajprenal.00503.2005	No	PDF ambiguity	1/2	PDF is for "peritoneal dialysis fluid"
	2007	Matejcik	Reconstruction of the skull base after injuries	17685012	-	No	No 3D-PDF	1/6
	2007	Bhalerao	Hyperspherical von Mises-Fisher mixture (HvMF) modelling of high angular resolution diffusion MRI	18051064	10.1007/978-3-540-75757-3_29	No	No 3D-PDF	1/6	PDF is not defined in the article; however, no 3D-PDF
	2006-12	Apfaltrer	Population density methods for stochastic neurons with realistic synaptic kinetics: firing rate dynamics and fast computational methods	17162461	10.1080/09548980601069787	No	PDF ambiguity	1/2	PDF is for "population density function"
	2006-10	Cameron	Poster: the sea urchin	17095688	10.1126/science.314.5801.938a	No	No 3D-PDF	1/6
	2006-10	Tamura	High-affinity interaction between fibronectin and the group B streptococcal C5a peptidase is unaffected by a naturally occurring four-amino-acid deletion that eliminates peptidase activity	16988251	10.1128/IAI.00241-06	No	PDF ambiguity	1/2	PDF is for "phage display fragment"
	2006-10	Xue	Statistical representation of high-dimensional deformation fields with application to statistically constrained 3D warping	16887376	10.1016/j.media.2006.06.007	No	PDF ambiguity	1/2	PDF is for "probability density function"
	2006-08	Zhu	Subclass discriminant analysis	16886863	10.1109/TPAMI.2006.172	No	No 3D-PDF	1/6	PDF is not defined in the article; however, no 3D-PDF
	2006-07	Alako	TreeDomViewer: a tool for the visualization of phylogeny and protein domain structure	16844970	10.1093/nar/gkl171	No	No 3D-PDF	1/6
	2006-05	Cardinal	Intravascular ultrasound image segmentation: a three-dimensional fast-marching method based on gray level distributions	16689263	10.1109/TMI.2006.872142	No	PDF ambiguity	1/2	PDF is for "probability density function"
	2006-05	Donikian	Accurate direct illumination using iterative adaptive sampling	16640249	10.1109/TVCG.2006.41	No	PDF ambiguity	1/2	PDF is for "probability density function"
	2006-02	Eltoft	Modeling the amplitude statistics of ultrasonic images	16468457	10.1109/TMI.2005.862664	No	PDF ambiguity	1/2	PDF is for "probability density function"
	2006	Gotloib	Repopulation of the mesothelial monolayer during long-term experimental peritoneal dialysis.	16720992	10.1159/000093502	No	PDF ambiguity	1/2	PDF is for "peritoneal dialysis fluid"
	2005-08	Müller	Measures of performance in nonlinear estimation tasks: prediction of estimation performance at low signal-to-noise ratio	16077222	10.1088/0031-9155/50/16/004	No	PDF ambiguity	1/2	PDF is not defined in the article; however, it is not for "portable document format"
	2005-07	Ruppert-Felsot	Extraction of coherent structures in a rotating turbulent flow experiment	16090090	10.1103/PhysRevE.72.016311	No	PDF ambiguity	1/2	PDF is for "probability distribution function"
	2005-06	Petkov	Three-dimensional structure of nanocomposites from atomic pair distribution function analysis: study of polyaniline and (polyaniline)(0.5)V(2)O(5) x 1.0 H(2)O	15954787	10.1021/ja051315n	No	PDF ambiguity	1/2	PDF is for "pair distribution function"
	2005-05	Machin	Characterization of platelet adhesion under flow using microscopic image sequence analysis	16049901	-	No	PDF ambiguity	1/2	PDF is for "probability density function"
	2005-04	Naqvi	A stochastic convolution/superposition method with isocenter sampling to evaluate intrafraction motion effects in IMRT	15895599	10.1118/1.1881832	No	PDF ambiguity	1/2	PDF is for "probability distribution function"
	2005-02	del-Castillo-Negrete	Nondiffusive transport in plasma turbulence: a fractional diffusion approach	15783738	10.1103/PhysRevLett.94.065003	No	PDF ambiguity	1/2	PDF is for "probability density function"
	2005-02	Thijssen	Modeling ultrasound contrast measurement of blood flow and perfusion in biological tissue	15708468	10.1016/j.ultrasmedbio.2004.11.006	No	PDF ambiguity	1/2	PDF is for "probability density function"
	2005	Fischbach	Measurement by magnetic resonance imaging of the peritoneal membrane in contact with dialysate in rats	16686278	-	No	PDF ambiguity	1/2	PDF is for "peritoneal dialysis fluid"
	2005	Jain	Bacterial Peptide deformylase inhibitors: a new class of antibacterial agents	16022661	10.2174/0929867054367194	No	PDF ambiguity	1/2	PDF is for "peptide deformylase"
	2005	Kløve	A study of K variability and its effect on solute transport in subsurface-flow sand filters by measurement and modelling	15921270	10.1081/ESE-200055599	No	PDF ambiguity	1/2	PDF is for "probability density function"
			Totally found:	237		53
						Included:	53
						Non-English:	1
						No peer review:	8
						Non-biomedical:	1
						No 3D-PDF:	65
						PDF ambiguity:	109

## Sheet: Tool Articles
	Newe & Becker (2018) Three-Dimensional Portable Document Format (3D PDF) in Clinical Communication and Biomedical Sciences: Systematic Review of Applications, Tools, and Protocols
	JMIR Med Inform
	10.2196/10295
	Tool Articles
	"Tool Articles" are all articles that describe a protocol, method or tool to create 3D PDFs or model data (U3D/PRC).
	The following articles were identified as tool articles. They were the basis for the secondary search.
	Last Search Date: 2018-05-01
	Date	Author	Title	PubMed ID	DOI	Relevant	Duplicate	Citations PubMed	Citations Google Scholar
	2008-09	Kumar	Grasping molecular structures through publication-integrated 3D models	18672371	10.1016/j.tibs.2008.06.004	Yes	Yes	14	38
	2008-11	Barnes	Incorporating interactive threedimensional graphics in astronomy research papers	-	10.1016/j.newast.2008.03.008	Yes	Yes	-	69
	2008-11	Ruthensteiner	Embedding 3D models of biological specimens in PDF publications	18785246	10.1002/jemt.20618	Yes	Yes	36	118
	2010-08	Kumar	Leaving the structural ivory tower, assisted by interactive 3D PDF	20541422	10.1016/j.tibs.2010.03.008	Yes	Yes	15	34
	2010-10	Ruthensteiner	Interactive 3D volume rendering in biomedical publications	20562000	10.1016/j.micron.2010.03.010	Yes	Yes	4	20
	2011-01	de Boer	The interactive presentation of 3D information obtained from reconstructed datasets and 3D placement of single histological sections with the 3D portable document format	21138978	10.1242/dev.051086	Yes	Yes	15	41
	2011-02	Ziegler	Effectively incorporating selected multimedia content into medical publications	21329532	10.1186/1741-7015-9-17	Yes	Yes	13	40
	2011-08	Danz	Three-dimensional portable document format: a simple way to present 3-dimensional data in an electronic publication	21803267	10.1016/j.ajodo.2011.04.010	Yes	Yes	5	13
	2012-08	Shin	Portable document format file showing the surface models of cadaver whole body	22876049	10.3346/jkms.2012.27.8.849	Yes	Yes	6	43
	2012-12	Phelps	Embedding 3D radiology models in portable document format	23169728	10.2214/AJR.12.8716	Yes	Yes	2	16
	2013-05	Lautenschlager	Palaeontology in the third dimension: a comprehensive guide for the integration of three-dimensional content in publications	-	10.1007/s12542-013-0184-2	Yes	Yes	-	21
	2013-09	Barnes	Embedding and publishing interactive, 3-dimensional, scientific figures in Portable Document Format (PDF) files	24086243	10.1371/journal.pone.0069446	Yes	Yes	9	23
	2013-11	Newe	Simplified generation of biomedical 3D surface model data for embedding into 3D portable document format (PDF) files for publication and education	24260144	10.1371/journal.pone.0079004	Yes	Yes	2	14
	2013-11	Mavar-Haramija	3D PDF Technology Combined with JavaScript Functions Enables the Creation and Visualization of Interactive 3D Presentations	-	10.1145/2536536.2536548	Yes	No	-	3
	2014-07	van de Kamp	Three-dimensional reconstructions come to life--interactive 3D PDF animations in functional morphology	25029366	10.1371/journal.pone.0102355	Yes	Yes	7	32
	2015-03	Newe	Towards an easier creation of three-dimensional data for embedding into scholarly 3D PDF (Portable Document Format) files	25780759	10.7717/peerj.794	Yes	Yes	-	9
	2016-02	Newe	Enriching scientific publications with interactive 3D PDF: an integrated toolbox for creating ready-to-publish figures	-	10.7717/peerj-cs.64	Yes	No	-	3
	2017-11	Zhang	U3D File Format Analyzing and 3DPDF Generating Method	-	10.1007/978-981-10-7389-2_14	Yes	No	-	-
	2018-02	Brandner	An Open Source Tool for Creating Model Files for Virtual Volume Rendering in PDF Documents	-	10.1007/978-3-662-56537-7_43	Yes	No	-	-
					Totally found:	19	15	128	537

## Sheet: Secondary Results (citing tool)
	Newe & Becker (2018) Three-Dimensional Portable Document Format (3D PDF) in Clinical Communication and Biomedical Sciences: Systematic Review of Applications, Tools, and Protocols
	JMIR Med Inform
	10.2196/10295
	Secondary Search Results (articles citing root articles)
	Last Search Date: 2018-05-01
	Date	Author	Title	PubMed ID	DOI	Relevant	3D-PDF Source	Source	In/exclusion Criteria	Excluded in iter./step	Comment
	2017-05	Herzog	Form and function of the teleost lateral line revealed using three-dimensional imaging and computational fluid dynamics	28468922	10.1098/rsif.2016.0898	Yes	Kumar 2008	PubMed	Included
	2014-07	Lautenschlager	Beyond the print - virtual paleontology in science publishing, outreach, and education	26306051	10.1666/13-085	Yes	Kumar 2008	PubMed	Included
	2014-11	Kato	Aetiology, incidence and morphology of the C-shaped root canal system and its impact on clinical endodontics	24483229	10.1111/iej.12256	No	Kumar 2008	PubMed	Duplicate	2/5
	2013-11	Newe	Simplified generation of biomedical 3D surface model data for embedding into 3D portable document format (PDF) files for publication and education	24260144	10.1371/journal.pone.0079004	No	Kumar 2008	PubMed	Duplicate	2/5
	2013-01	Düring	The songbird syrinx morphome: a three-dimensional, high-resolution, interactive morphological map of the zebra finch vocal organ	23294804	10.1186/1741-7007-11-1	Yes	Kumar 2008	PubMed	Included
	2011-01	de Boer	The interactive presentation of 3D information obtained from reconstructed datasets and 3D placement of single histological sections with the 3D portable document format	21138978	10.1242/dev.051086	No	Kumar 2008	PubMed	Duplicate	2/5
	2011-08	Lintner	The structure of the CRISPR-associated protein Csa3 provides insight into the regulation of the CRISPR/Cas system	21093452	10.1016/j.jmb.2010.11.019	Yes	Kumar 2008	PubMed	Included
	2010-10	Ziegler	Origin and evolutionary plasticity of the gastric caecum in sea urchins (Echinodermata: Echinoidea)	20955602	10.1186/1471-2148-10-313	Yes	Kumar 2008	PubMed	Included
	2010-09	Attwood	Utopia documents: linking scholarly literature with research data.	20823323	10.1093/bioinformatics/btq383	No	Kumar 2008	PubMed	No 3D-PDF	2/9
	2010-07	Ziegler	Opportunities and challenges for digital morphology	20604956	10.1186/1745-6150-5-45	Yes	Kumar 2008	PubMed	Included
	2009-10	Lang	Chemistry in second life	19852781	-	No	Kumar 2008	PubMed	Non-biomedical	2/8	Mentions possibility of embedding 3D in PDF.
	2009-10	Lee	SGC--structural biology and human health: a new approach to publishing structural biology results	19847312	-	No	Kumar 2008	PubMed	No 3D-PDF	2/9
	2009-10	Kumar	Structural basis for T cell alloreactivity among three HLA-B14 and HLA-B27 antigens	19617632	10.1074/jbc.M109.038497	Yes	Kumar 2008	PubMed	Included
	2009-01	Kumar	Conformational changes within the HLA-A1:MAGE-A1 complex induced by binding of a recombinant antibody fragment with TCR-like specificity	19177349	10.1002/pro.4	Yes	Kumar 2008	PubMed	Included
	2010-09	Attwood	Utopia documents: linking scholarly literature with research data.	20823323	10.1093/bioinformatics/btq383	No	Kumar 2008	Google	Duplicate	2/5
	2011-08	Lintner	The structure of the CRISPR-associated protein Csa3 provides insight into the regulation of the CRISPR/Cas system	21093452	10.1016/j.jmb.2010.11.019	No	Kumar 2008	Google	Duplicate	2/5
	2010-07	Ziegler	Opportunities and challenges for digital morphology	20604956	10.1186/1745-6150-5-45	No	Kumar 2008	Google	Duplicate	2/5
	2011-01	de Boer	The interactive presentation of 3D information obtained from reconstructed datasets and 3D placement of single histological sections with the 3D portable document format	21138978	10.1242/dev.051086	No	Kumar 2008	Google	Duplicate	2/5
	2013-01	Düring	The songbird syrinx morphome: a three-dimensional, high-resolution, interactive morphological map of the zebra finch vocal organ	23294804	10.1186/1741-7007-11-1	No	Kumar 2008	Google	Duplicate	2/5
	2009-02	Ziegler	Low-affinity peptides and T-cell selection	19201651	10.1016/j.it.2008.11.004	No	Kumar 2008	Google	No 3D-PDF	2/9	Movie only
	2009-08	Selvam	Methylation of zebularine: a quantum mechanical study incorporating interactive 3D pdf graphs	19637931	10.1021/jp901678g	No	Kumar 2008	Google	Duplicate	2/5
	2010-08	Kumar	Leaving the structural ivory tower, assisted by interactive 3D PDF	20541422	10.1016/j.tibs.2010.03.008	No	Kumar 2008	Google	Duplicate	2/5
	2014-11	Kato	Aetiology, incidence and morphology of the C-shaped root canal system and its impact on clinical endodontics	24483229	10.1111/iej.12256	No	Kumar 2008	Google	Duplicate	2/5
	2011-08	Prilusky	Proteopedia: a status report on the collaborative, 3D web-encyclopedia of proteins and other biomolecules	-	10.1016/j.jsb.2011.04.011	Yes	Kumar 2008	Google	Included		Only mentions possibility of embedding 3D in PDF.
	2009-10	Lang	Chemistry in second life	19852781	-	No	Kumar 2008	Google	Duplicate	2/5
	2009-10	Kumar	Structural basis for T cell alloreactivity among three HLA-B14 and HLA-B27 antigens	19617632	10.1074/jbc.M109.038497	No	Kumar 2008	Google	Duplicate	2/5
	2012-04	Uchanska-Ziegler	HLA class I-associated diseases with a suspected autoimmune etiology: HLA-B27 subtypes as a model system	21665321	10.1016/j.ejcb.2011.03.003	Yes	Kumar 2008	Google	Included
	2010-10	Ruthensteiner	Interactive 3D volume rendering in biomedical publications	20562000	10.1016/j.micron.2010.03.010	No	Kumar 2008	Google	Duplicate	2/5
	2013-05	Lautenschlager	Palaeontology in the third dimension: a comprehensive guide for the integration of three-dimensional content in publications	-	10.1007/s12542-013-0184-2	Yes	Kumar 2008	Google	Included		Additional tool article
	2010-10	Ziegler	Origin and evolutionary plasticity of the gastric caecum in sea urchins (Echinodermata: Echinoidea)	20955602	10.1186/1471-2148-10-313	No	Kumar 2008	Google	Duplicate	2/5
	2013-11	Newe	Simplified generation of biomedical 3D surface model data for embedding into 3D portable document format (PDF) files for publication and education	24260144	10.1371/journal.pone.0079004	No	Kumar 2008	Google	Duplicate	2/5
	2014-07	Lautenschlager	Beyond the print - virtual paleontology in science publishing, outreach, and education	26306051	10.1666/13-085	No	Kumar 2008	Google	Duplicate	2/5
	2009-10	Lee	SGC--structural biology and human health: a new approach to publishing structural biology results	19847312	-	No	Kumar 2008	Google	Duplicate	2/5
	2009-01	Kumar	Conformational changes within the HLA-A1:MAGE-A1 complex induced by binding of a recombinant antibody fragment with TCR-like specificity	19177349	10.1002/pro.4	No	Kumar 2008	Google	Duplicate	2/5
	2011-08	Danz	Three-dimensional portable document format: a simple way to present 3-dimensional data in an electronic publication	21803267	10.1016/j.ajodo.2011.04.010	No	Kumar 2008	Google	Duplicate	2/5
	2011-10	Cody	Design and implementation of a self-directed stereochemistry lesson using embedded virtual three-dimensional images in a portable document format	-	10.1021/ed100441f	No	Kumar 2008	Google	Non-biomedical	2/8	Interesting use case. Student lesson w/ support of 3D PDF.
	2008-09	Tyzack	Dragging (and zooming and rotating) publication of 3D molecular structures into the 21st century	18707889	10.1016/j.tibs.2008.07.001	No	Kumar 2008	Google	No peer review	2/7	Editorial. Promotes using 3D-PDFs.
	2009	Hodis	An encyclopedic effort to make 3D structures easier to understand	-	-	No	Kumar 2008	Google	No peer review	2/7	Letter
	2010-03	Vasilyev	Towards interactive 3D graphics in chemistry publications	-	10.1007/s00214-009-0636-7	No	Kumar 2008	Google	Non-biomedical	2/8
	?	Rzepa	Changing ways of sharing research in chemistry	-	-	No	Kumar 2008	Google	No peer review	2/7	Book chapter
	2009-10	Bradley	Chemistry in second life	-	-	No	Kumar 2008	Google	Duplicate	2/5	Google Error: Duplicate of Lang (2009)
	2014-12	Ziegler	Rediscovery of an internal organ in heart urchins (Echinoidea: Spatangoida): morphology and evolution of the intestinal caecum	-	10.1007/s13127-014-0178-2	Yes	Kumar 2008	Google	Included
	2016-08	Kato	Three-dimensional imaging of internal tooth structures: Applications in dental education	-	10.1016/j.job.2016.05.004	Yes	Kumar 2008	Google	Included
	2011	Danz	[The three-dimensional Portable Document Format: a simple way to present three-dimensional data in electronic publications]	-	-	No	Kumar 2008	Google	Non-English	2/6	German
	2017-05	Herzog	Form and function of the teleost lateral line revealed using three-dimensional imaging and computational fluid dynamics	28468922	10.1098/rsif.2016.0898	No	Kumar 2008	Google	Duplicate	2/5
	2016-20	Newe	Enriching scientific publications with interactive 3D PDF: an integrated toolbox for creating ready-to-publish figures	-	10.7717/peerj-cs.64	Yes	Kumar 2008	Google	Included		Additional tool article
	2011	de Boer	Morphology, growth and patterning of the developing heart: methods and	-	-	No	Kumar 2008	Google	Duplicate	2/5	Chapter of a thesis, duplicate of (de Boer, 2011)
	2009	David	Interfacing sequences and structures of proteins: applications to protein annotation and sequence feature visualization	-	-	No	Kumar 2008	Google	No peer review	2/7	Thesis
	2011	Lintner	Crenarchaeal virus-host systems: Structure-function studies of crenarchaeal viruses and prokaryotic adaptive immunity	-	-	No	Kumar 2008	Google	No peer review	2/7
	2011	de Boer	SOURCE (OR PART OF THE FOLLOWING SOURCE): Type PhD thesis Title Morphology, growth and patterning of the developing heart: methods and applications	-	-	No	Kumar 2008	Google	Duplicate	2/5	Chapter of a thesis, duplicate of (de Boer, 2011)
	2016	Newe	Using Interactive 3D PDF for Exploring Complex Biomedical Data: Experiences and Solutions	27577484	10.3233/978-1-61499-678-1-740	No	Kumar 2008	Google	Duplicate	2/5
	2015	Trellet	Exploration et analyse immersives de données moléculaires guidées par la tâche et la modélisation sémantique des contenus	-	-	No	Kumar 2008	Google	No peer review	2/7	Thesis
	2010-05	Truong	The influence of nano-scale surface roughness on bacterial adhesion to ultrafine-grained titanium	20163851	10.1016/j.biomaterials.2010.01.071	Yes	Barnes 2008	Google	Included
	2008-04	Dursi	Draping of Cluster Magnetic Fields over Bullets and Bubbles—Morphology and Dynamic Effects	-	-	No	Barnes 2008	Google	Non-biomedical	2/8
	2008-11	Ruthensteiner	Embedding 3D models of biological specimens in PDF publications	18785246	10.1002/jemt.20618	No	Barnes 2008	Google	Duplicate	2/5
	2010-02	Ivanova	Impact of Nanoscale Roughness of Titanium Thin Film Surfaces on Bacterial Retention	19842625	10.1021/la902623c	Yes	Barnes 2008	Google	Included
	2008	Ruthensteiner	Soft Part 3D visualization by serial sectioning and computer reconstruction	-	10.11646/zoosymposia.1.1.8	No	Barnes 2008	Google	No 3D-PDF	2/9
	2009-03	Truong	Effect of ultrafine-grained titanium surfaces on adhesion of bacteria	19296098	10.1007/s00253-009-1944-5	Yes	Barnes 2008	Google	Included
	2010	Aschwanden	Image processing techniques and feature recognition in solar physics	-	10.1007/s11207-009-9474-y	No	Barnes 2008	Google	Non-biomedical	2/8	Mentions possibility of embedding 3D in PDF.
	2014	Springob	The 6dF Galaxy Survey: peculiar velocity field and cosmography	-	10.1093/mnras/stu1743	No	Barnes 2008	Google	Non-biomedical	2/8
	2011-01	de Boer	The interactive presentation of 3D information obtained from reconstructed datasets and 3D placement of single histological sections with the 3D portable document format	21138978	10.1242/dev.051086	No	Barnes 2008	Google	Duplicate	2/5
	2011-11	Ivanova	Differential attraction and repulsion of Staphylococcus aureus and Pseudomonas aeruginosa on molecularly smooth titanium films	22355680	10.1038/srep00165	Yes	Barnes 2008	Google	Included
	2008-09	Kumar	Grasping molecular structures through publication-integrated 3D models	18672371	10.1016/j.tibs.2008.06.004	No	Barnes 2008	Google	Duplicate	2/5
	2009-08	Selvam	Methylation of zebularine: a quantum mechanical study incorporating interactive 3D pdf graphs	19637931	10.1021/jp901678g	No	Barnes 2008	Google	Duplicate	2/5
	2011-08	Ivanova	The influence of nanoscopically thin silver films on bacterial viability and attachment	21556922	10.1007/s00253-011-3195-5	Yes	Barnes 2008	Google	Included
	2010-08	Kumar	Leaving the structural ivory tower, assisted by interactive 3D PDF	20541422	10.1016/j.tibs.2010.03.008	No	Barnes 2008	Google	Duplicate	2/5
	2010-04	Handschuh	Showing their true colors: a practical approach to volume rendering from serial sections	20409315	10.1186/1471-213X-10-41	Yes	Barnes 2008	Google	Included		Only mentions possibility of embedding 3D in PDF.
	2013-09	Barnes	Embedding and publishing interactive, 3-dimensional, scientific figures in Portable Document Format (PDF) files	24086243	10.1371/journal.pone.0069446	No	Barnes 2008	Google	Duplicate	2/5
	2011	Vogt	The 3D structure of N132D in the LMC: a late-stage young supernova remnant	-	10.1007/s10509-010-0479-7	No	Barnes 2008	Google	Non-biomedical	2/8
	2012	Springob	The 6dF Galaxy Survey: stellar population trends across and through the Fundamental Plane	-	10.1111/j.1365-2966.2011.19900.x	No	Barnes 2008	Google	Non-biomedical	2/8
	2013	Webb	Bacterial attachment on sub-nanometrically smooth titanium substrata	23327438	10.1080/08927014.2012.757697	Yes	Barnes 2008	Google	Included		Only mentions possibility of embedding 3D in PDF.
	2010-10	Ruthensteiner	Interactive 3D volume rendering in biomedical publications	20562000	10.1016/j.micron.2010.03.010	No	Barnes 2008	Google	Duplicate	2/5
	2013-05	Lautenschlager	Palaeontology in the third dimension: a comprehensive guide for the integration of three-dimensional content in publications	-	10.1007/s12542-013-0184-2	No	Barnes 2008	Google	Duplicate	2/5
	2010-08	Vogt	The cas A-like SNR 1E 0102.2-7219 in the Small Magellanic Cloud: an asymmetric bipolar explosion	-	10.1088/0004-637X/721/1/697	No	Barnes 2008	Google	Non-biomedical	2/8
	2014-09	Vogt	Galaxy emission line classification using three-dimensional line ratio diagrams	-	10.1088/0004-637X/793/2/127	No	Barnes 2008	Google	Non-biomedical	2/8
	2016-04	Naiman	AstroBlend: An astrophysical visualization package for Blender	-	10.1016/j.ascom.2016.02.002	No	Barnes 2008	Google	No 3D-PDF	2/9
	2010-05	Mitik-Dineva	Bacterial attachment on optical fibre surfaces	20358429	10.1080/08927011003753399	Yes	Barnes 2008	Google	Included
	2013-11	Newe	Simplified generation of biomedical 3D surface model data for embedding into 3D portable document format (PDF) files for publication and education	24260144	10.1371/journal.pone.0079004	No	Barnes 2008	Google	Duplicate	2/5
	2014-02	Miki	Hunting a wandering supermassive black hole in the M31 halo hermitage	-	10.1088/0004-637X/783/2/87	No	Barnes 2008	Google	No 3D-PDF	2/9
	2011-08	Danz	Three-dimensional portable document format: a simple way to present 3-dimensional data in an electronic publication	21803267	10.1016/j.ajodo.2011.04.010	No	Barnes 2008	Google	Duplicate	2/5
	2010	Berndt	A publishing workflow for cultural heritage artifacts from 3D-reconstruction to internet presentation	-	10.1007/978-3-642-16873-4_13	No	Barnes 2008	Google	Non-biomedical	2/8
	2012-08	Webb	Roughness parameters for standard description of surface nanoarchitecture	22331659	10.1002/sca.21002	No	Barnes 2008	Google	Non-biomedical	2/8
	2015-04	Madura	3D printing meets computational astrophysics: deciphering the structure of η Carinae's inner colliding winds	-	10.1093/mnras/stv422	No	Barnes 2008	Google	Non-biomedical	2/8	Mentions possibility of embedding 3D in PDF.
	2014-02	Miki	Hunting a wandering supermassive black hole in the M31 halo hermitage	-	10.1088/0004-637X/783/2/87	No	Barnes 2008	Google	Non-biomedical	2/8
	2010-03	Vasilyev	Towards interactive 3D graphics in chemistry publications	-	10.1007/s00214-009-0636-7	No	Barnes 2008	Google	Non-biomedical	2/8	Deals with 3D PDF
	2013-07	White	New Australovenator Hind Limb Elements Pertaining to the Holotype Reveal the Most Complete Neovenatorid Leg	23894328	10.1371/journal.pone.0068649	Yes	Barnes 2008	Google	Included
	2013-06	Vogt	Augmented Reality in astrophysics	-	10.1007/s10509-013-1499-x	No	Barnes 2008	Google	Non-biomedical	2/8	Mentions possibility of embedding 3D in PDF.
	2015-05	Vogt	Galaxy interactions in compact groups–II. Abundance and kinematic anomalies in HCG 91c	-	10.1093/mnras/stv749	No	Barnes 2008	Google	Non-biomedical	2/8
	2014-12	Newe	Application and evaluation of interactive 3D PDF for presenting and sharing planning results for liver surgery in clinical routine	25551375	10.1371/journal.pone.0115697	No	Barnes 2008	Google	Duplicate	2/5
	2011-02	Vogt	Stereo pairs in astrophysics	-	10.1007/s10509-011-0801-z	No	Barnes 2008	Google	Non-biomedical	2/8	Mentions possibility of embedding 3D in PDF.
	2014-05	Quayle	An interactive three dimensional approach to anatomical description-the jaw musculature of the Australian laughing kookaburra (Dacelo novaeguineae)	24860694	10.7717/peerj.355	No	Barnes 2008	Google	Duplicate	2/5
	2009-04	Fluke	Interchanging Interactive 3-d Graphics for Astronomy	-	10.1071/AS08025	No	Barnes 2008	Google	Non-biomedical	2/8	Mentions possibility of embedding 3D in PDF.
	2009	Strobl	Publishing 3D Content as PDF in Cultural Heritage	-	10.2312/VAST/VAST09/117-124	No	Barnes 2008	Google	Non-biomedical	2/8	Deals with 3D PDF
	2015-03	Newe	Towards an easier creation of three-dimensional data for embedding into scholarly 3D PDF (Portable Document Format) files	25780759	10.7717/peerj.794	No	Barnes 2008	Google	Duplicate	2/5
	2010-12	Fluke	Visualization-Directed Interactive Model-Fitting to Spectral Data Cubes	-	-	No	Barnes 2008	Google	Non-biomedical	2/8	Mentions possibility of embedding 3D in PDF.
	2008	Barnes	S2PLOT: a Straightforward Library for Advanced 3-dimensional Scientific Visualisation	-	-	No	Barnes 2008	Google	Non-biomedical	2/8
	2010	Buchgraber	FO3D – Formatting Objects for PDF3D.	-	10.1145/1836049.1836059	No	Barnes 2008	Google	Duplicate	2/5
	2015-04	Hong	Network analysis of cosmic structures: network centrality and topological environment	-	10.1093/mnras/stv722	No	Barnes 2008	Google	Non-biomedical	2/8
	2014	Eriksson	Reading the Sky: From Starspots to Spotting Stars	-	-	No	Barnes 2008	Google	Non-biomedical	2/8
	2014-08	Igarashi	Transonic galactic outflows in a dark matter halo with a central black hole and its application to the Sombrero galaxy	-	10.1093/mnras/stu1466	No	Barnes 2008	Google	Non-biomedical	2/8
	2016-02	Vogt	Advanced Data Visualization in Astrophysics: the X3D Pathway	-	10.3847/0004-637X/818/2/115	No	Barnes 2008	Google	Non-biomedical	2/8
	2008-10	Fluke	Interchanging Interactive 3-d Graphics for Cosmology	-	-	No	Barnes 2008	Google	Non-biomedical	2/8	Mentions possibility of embedding 3D in PDF.
	2015-09	White	Forearm Range of Motion in Australovenator wintonensis (Theropoda, Megaraptoridae)	26368529	10.1371/journal.pone.0137709	No	Barnes 2008	Google	Non-biomedical	2/8
	2013-02	Settgast	Processing Semantically Enriched Content for Interactive 3D Visualizations	-	-	No	Barnes 2008	Google	No peer review	2/7	Thesis. Mentions possibility of embedding 3D in PDF.
	2011	Danz	[The three-dimensional Portable Document Format: a simple way to present three-dimensional data in electronic publications]	-	-	No	Barnes 2008	Google	Duplicate	2/5
	2016-11	Garate	Voxel datacubes for 3D visualization in Blender	-	-	No	Barnes 2008	Google	Non-biomedical	2/8	Mentions possibility of embedding 3D in PDF.
	2013	Rohde	Visual Data Mining Methods for Kernel Smoothed Estimates of Cox Processes	-	10.1007/978-3-642-40319-4_8	No	Barnes 2008	Google	Non-biomedical	2/8
	2012	Cooper	Architectural visualisation toolkit for 3D Studio Max users	-	-	No	Barnes 2008	Google	No peer review	2/7	Thesis
	2016-20	Newe	Enriching scientific publications with interactive 3D PDF: an integrated toolbox for creating ready-to-publish figures	-	10.7717/peerj-cs.64	No	Barnes 2008	Google	Duplicate	2/5
	2011	de Boer	Morphology, growth and patterning of the developing heart: methods and	-	-	No	Barnes 2008	Google	Duplicate	2/5	Chapter of a thesis, duplicate of (de Boer, 2011)
	?	Vogt	The Cas A-like SNR 1E 0102.2-7219 in the SMC: An Asymmetric Bipolar Explosion	-	-	No	Barnes 2008	Google	No peer review	2/7	Data only
	2016	Max	E-learning in the Teaching of Technical Disciplines	-	-	No	Barnes 2008	Google	No peer review	2/7	Book chapter
	2017-11	Igarashi	Polytropic transonic galactic outflows in a dark matter halo with a central black hole	-	10.1093/mnras/stx1349	No	Barnes 2008	Google	Non-biomedical	2/8
	2011	de Boer	SOURCE (OR PART OF THE FOLLOWING SOURCE): Type PhD thesis Title Morphology, growth and patterning of the developing heart: methods and applications	-	-	No	Barnes 2008	Google	Duplicate	2/5	Chapter of a thesis, duplicate of (de Boer, 2011)
	2011	Ha	High performance multiscale image processing framework on multi-GPUs (graphics processing units) with applications to unbiased diffeomorphic atlas construction	-	-	No	Barnes 2008	Google	No peer review	2/7	Book chapter
	2009	Hahn	Visualization of Milky Way satellite galaxies	-	-	No	Barnes 2008	Google	No peer review	2/7	Thesis
	2016-12	Madura	A Case Study in Astronomical 3-D Printing: The Mysterious Eta Carinae	-	-	No	Barnes 2008	Google	Non-biomedical	2/8	Mentions possibility of embedding 3D in PDF.
	2008	Fluke	Customized Cosmological Visualization	-	-	No	Barnes 2008	Google	Non-biomedical	2/8	Mentions possibility of embedding 3D in PDF.
	?	Rohde	A Comparison of Visualization Data Mining Methods for Kernel Smoothing Techniques for Cox Processes with Application To Spatial Decision Support Systems	-	-	No	Barnes 2008	Google	Non-biomedical	2/8	Has 3D PDF embedded
	2016	Muniz	[Design, education and technology: analysis of 3D PDF content generation for didactic purposes]	-	-	No	Barnes 2008	Google	Non-English	2/6	Portuguese
	?	Caetano	[3D views in chemistry teaching: A study with digital interactive douments]	-	-	No	Barnes 2008	Google	Non-English	2/6	Portuguese
	2018-02	Bicknell	A 3D anatomical atlas of appendage musculature in the chelicerate arthropod Limulus polyphemus	29444161	10.1371/journal.pone.0191400	Yes	Ruthensteiner 2008	PubMed	Included
	2017-03	Chen	By more ways than one: Rapid convergence at hydrothermal vents shown by 3D anatomical reconstruction of Gigantopelta (Mollusca: Neomphalina).	28249568	10.1186/s12862-017-0917-z	Yes	Ruthensteiner 2008	PubMed	Included
	2016-12	Neusser	The unique deep sea-land connection: interactive 3D visualization and molecular phylogeny of Bathyhedyle boucheti n. sp. (Bathyhedylidae n. fam.)-the first panpulmonate slug from bathyal zones	27957391	10.7717/peerj.2738	Yes	Ruthensteiner 2008	PubMed	Included
	2016-03	Lauridsen	From tissue to silicon to plastic: three-dimensional printing in comparative anatomy and physiology	27069653	10.1098/rsos.150643	No	Ruthensteiner 2008	PubMed	No 3D-PDF	2/9
	2016-02	Schwermann	Preservation of three-dimensional anatomy in phosphatized fossil arthropods enriches evolutionary inference	26854367	10.7554/eLife.12129	No	Ruthensteiner 2008	PubMed	Non-biomedical	2/8
	2015-12	Balke	Two new species of Limbodessus diving beetles from New Guinea - short verbal descriptions flanked by online content (digital photography, μCT scans, drawings and DNA sequence data)	26752969	10.3897/BDJ.3.e7096	Yes	Ruthensteiner 2008	PubMed	Included
	2015-11	Razafimahatratra	Potential envenomation by the aglyphous pseudoxyrhophiine snake Leioheterodon madagascariensis and description of its dentition	26594226	10.1186/s40409-015-0047-2	Yes	Ruthensteiner 2008	PubMed	Included
	2015-06	Chen	The heart of a dragon: 3D anatomical reconstruction of the 'scaly-foot gastropod' (Mollusca: Gastropoda: Neomphalina) reveals its extraordinary circulatory system	26085836	10.1186/s12983-015-0105-1	Yes	Ruthensteiner 2008	PubMed	Included
	2015-03	Newe	Towards an easier creation of three-dimensional data for embedding into scholarly 3D PDF (Portable Document Format) files	25780759	10.7717/peerj.794	No	Ruthensteiner 2008	PubMed	Duplicate	2/5
	2015-03	Christensen	Better than fish on land? Hearing across metamorphosis in salamanders	25652830	10.1098/rspb.2014.1943	Yes	Ruthensteiner 2008	PubMed	Included
	2014-12	Newe	Application and evaluation of interactive 3D PDF for presenting and sharing planning results for liver surgery in clinical routine	25551375	10.1371/journal.pone.0115697	No	Ruthensteiner 2008	PubMed	Duplicate	2/5
	2014-08	Lehmann	Dissecting a neuron network: FIB-SEM-based 3D-reconstruction of the visual neuropils in the sea spider Achelia langi (Dohrn, 1881) (Pycnogonida)	25285383	10.1186/s12915-014-0059-3	Yes	Ruthensteiner 2008	PubMed	Included
	2014-07	van de Kamp	Three-dimensional reconstructions come to life--interactive 3D PDF animations in functional morphology	25029366	10.1371/journal.pone.0102355	No	Ruthensteiner 2008	PubMed	Duplicate	2/5
	2014-05	Quayle	An interactive three dimensional approach to anatomical description-the jaw musculature of the Australian laughing kookaburra (Dacelo novaeguineae)	24860694	10.7717/peerj.355	No	Ruthensteiner 2008	PubMed	Duplicate	2/5
	2014-03	Liew	A cybertaxonomic revision of the micro-landsnail genus Plectostoma Adam (Mollusca, Caenogastropoda, Diplommatinidae), from Peninsular Malaysia, Sumatra and Indochina	24715783	10.3897/zookeys.393.6717	No	Ruthensteiner 2008	PubMed	No 3D-PDF	2/9
	2014-03	Schulz-Mirbach	Are accessory hearing structures linked to inner ear morphology? Insights from 3D orientation patterns of ciliary bundles in three cichlid species	24645675	10.1186/1742-9994-11-25	Yes	Ruthensteiner 2008	PubMed	Included
	2014-11	Kato	Aetiology, incidence and morphology of the C-shaped root canal system and its impact on clinical endodontics	24483229	10.1111/iej.12256	No	Ruthensteiner 2008	PubMed	Duplicate	2/5
	2013-11	Newe	Simplified generation of biomedical 3D surface model data for embedding into 3D portable document format (PDF) files for publication and education	24260144	10.1371/journal.pone.0079004	No	Ruthensteiner 2008	PubMed	Duplicate	2/5
	2013-10	Schulz-Mirbach	Sensory epithelia of the fish inner ear in 3D: studied with high-resolution contrast enhanced microCT	24160754	10.1186/1742-9994-10-63	Yes	Ruthensteiner 2008	PubMed	Included
	2013-07	Schulz-Mirbach	A unique swim bladder-inner ear connection in a teleost fish revealed by a combined high-resolution microtomographic and three-dimensional histological study	23826967	10.1186/1741-7007-11-75	Yes	Ruthensteiner 2008	PubMed	Included
	2013-06	Brenzinger	At the limits of a successful body plan - 3D microanatomy, histology and evolution of Helminthope (Mollusca: Heterobranchia: Rhodopemorpha), the most worm-like gastropod	23809165	10.1186/1742-9994-10-37	Yes	Ruthensteiner 2008	PubMed	Included
	2013-06	Holliday	A 3D interactive model and atlas of the jaw musculature of Alligator mississippiensis	23762228	10.1371/journal.pone.0062806	No	Ruthensteiner 2008	PubMed	Duplicate	2/5
	2013-02	Faulwetter	Micro-computed tomography: Introducing new dimensions to taxonomy	23653515	10.3897/zookeys.263.4261	No	Ruthensteiner 2008	PubMed	Duplicate	2/5
	2012-09	Baeumler	Development of the excretory system in a polyplacophoran mollusc: stages in metanephridial system development	22973977	10.1186/1742-9994-9-23	Yes	Ruthensteiner 2008	PubMed	Included
	2011	Schulz-Mirbach	Inner ear morphology in the Atlantic molly Poecilia mexicana--first detailed microanatomical study of the inner ear of a cyprinodontiform species	22110746	10.1371/journal.pone.0027734	No	Ruthensteiner 2008	PubMed	No 3D-PDF	2/9
	2011-09	Vestentoft	Three-dimensional reconstructions of intrahepatic bile duct tubulogenesis in human liver	21943389	10.1186/1471-213X-11-56	No	Ruthensteiner 2008	PubMed	No 3D-PDF	2/9
	2011	Neusser	Cryptic species in tropic sands--interactive 3D anatomy, molecular phylogeny and evolution of meiofaunal Pseudunelidae (Gastropoda, Acochlidia)	21912592	10.1371/journal.pone.0023313	Yes	Ruthensteiner 2008	PubMed	Included
	2011-02	Ziegler	Effectively incorporating selected multimedia content into medical publications	21329532	10.1186/1741-7015-9-17	No	Ruthensteiner 2008	PubMed	Duplicate	2/5
	2010-05	Strickfaden	4D chromatin dynamics in cycling cells: Theodor Boveri's hypotheses revisited	21327076	10.4161/nucl.1.3.11969	Yes	Ruthensteiner 2008	PubMed	Included
	2011-01	de Boer	The interactive presentation of 3D information obtained from reconstructed datasets and 3D placement of single histological sections with the 3D portable document format	21138978	10.1242/dev.051086	No	Ruthensteiner 2008	PubMed	Duplicate	2/5
	2010-10	Ziegler	Origin and evolutionary plasticity of the gastric caecum in sea urchins (Echinodermata: Echinoidea)	20955602	10.1186/1471-2148-10-313	No	Ruthensteiner 2008	PubMed	Duplicate	2/5
	2010-09	Attwood	Utopia documents: linking scholarly literature with research data.	20823323	10.1093/bioinformatics/btq383	No	Ruthensteiner 2008	PubMed	Duplicate	2/5
	2010-07	Ziegler	Opportunities and challenges for digital morphology	20604956	10.1186/1745-6150-5-45	No	Ruthensteiner 2008	PubMed	Duplicate	2/5
	2010-04	Handschuh	Showing their true colors: a practical approach to volume rendering from serial sections	20409315	10.1186/1471-213X-10-41	No	Ruthensteiner 2008	PubMed	Duplicate	2/5
	2009-09	Neusser	Tiny but complex - interactive 3D visualization of the interstitial acochlidian gastropod Pseudunela cornuta (Challis, 1970)	19747373	10.1186/1742-9994-6-20	Yes	Ruthensteiner 2008	PubMed	Included
	2008-07	Ziegler	Systematic comparison and reconstruction of sea urchin (Echinoidea) internal anatomy: a novel approach using magnetic resonance imaging	18651948	10.1186/1741-7007-6-33	Yes	Ruthensteiner 2008	PubMed	Included
	2018-02	Bicknell	A 3D anatomical atlas of appendage musculature in the chelicerate arthropod Limulus polyphemus	29444161	10.1371/journal.pone.0191400	No	Ruthensteiner 2008	Google	Duplicate	2/5
	2013-02	Faulwetter	Micro-computed tomography: Introducing new dimensions to taxonomy	23653515	10.3897/zookeys.263.4261	No	Ruthensteiner 2008	Google	Duplicate	2/5
	2010-09	Attwood	Utopia documents: linking scholarly literature with research data.	20823323	10.1093/bioinformatics/btq383	No	Ruthensteiner 2008	Google	Duplicate	2/5
	2008	Ruthensteiner	Soft Part 3D visualization by serial sectioning and computer reconstruction	-	10.11646/zoosymposia.1.1.8	No	Ruthensteiner 2008	Google	Duplicate	2/5
	2010-05	Strickfaden	4D chromatin dynamics in cycling cells: Theodor Boveri's hypotheses revisited	21327076	10.4161/nucl.1.3.11969	No	Ruthensteiner 2008	Google	Duplicate	2/5
	2009-10	Wirkner	Evolutionary morphology of the circulatory system in Peracarida (Malacostraca; Crustacea)	-	10.1111/j.1096-0031.2009.00278.x	Yes	Ruthensteiner 2008	Google	Included		Only mentions possibility of embedding 3D in PDF.
	2008-07	Ziegler	Systematic comparison and reconstruction of sea urchin (Echinoidea) internal anatomy: a novel approach using magnetic resonance imaging	18651948	10.1186/1741-7007-6-33	No	Ruthensteiner 2008	Google	Duplicate	2/5
	2010-07	Ziegler	Opportunities and challenges for digital morphology	20604956	10.1186/1745-6150-5-45	No	Ruthensteiner 2008	Google	Duplicate	2/5
	2011-01	de Boer	The interactive presentation of 3D information obtained from reconstructed datasets and 3D placement of single histological sections with the 3D portable document format	21138978	10.1242/dev.051086	No	Ruthensteiner 2008	Google	Duplicate	2/5
	2011-02	Ziegler	Effectively incorporating selected multimedia content into medical publications	21329532	10.1186/1741-7015-9-17	No	Ruthensteiner 2008	Google	Duplicate	2/5
	2008-09	Kumar	Grasping molecular structures through publication-integrated 3D models	18672371	10.1016/j.tibs.2008.06.004	No	Ruthensteiner 2008	Google	Duplicate	2/5
	2010-08	Kumar	Leaving the structural ivory tower, assisted by interactive 3D PDF	20541422	10.1016/j.tibs.2010.03.008	No	Ruthensteiner 2008	Google	Duplicate	2/5
	2013-06	Brenzinger	At the limits of a successful body plan - 3D microanatomy, histology and evolution of Helminthope (Mollusca: Heterobranchia: Rhodopemorpha), the most worm-like gastropod	23809165	10.1186/1742-9994-10-37	No	Ruthensteiner 2008	Google	Duplicate	2/5
	2014-11	Kato	Aetiology, incidence and morphology of the C-shaped root canal system and its impact on clinical endodontics	24483229	10.1111/iej.12256	No	Ruthensteiner 2008	Google	Duplicate	2/5
	2011	Neusser	Cryptic species in tropic sands--interactive 3D anatomy, molecular phylogeny and evolution of meiofaunal Pseudunelidae (Gastropoda, Acochlidia)	21912592	10.1371/journal.pone.0023313	No	Ruthensteiner 2008	Google	Duplicate	2/5
	2014-07	van de Kamp	Three-dimensional reconstructions come to life--interactive 3D PDF animations in functional morphology	25029366	10.1371/journal.pone.0102355	No	Ruthensteiner 2008	Google	Duplicate	2/5
	2015-02	Grabe	Digital in vivo 3D atlas of the antennal lobe of Drosophila melanogaster	25327641	10.1002/cne.23697	Yes	Ruthensteiner 2008	Google	Included
	2012-09	Deans	Evolutionary phenomics and the emerging enlightenment of arthropod systematics	-	10.1071/IS12063	No	Ruthensteiner 2008	Google	Duplicate	2/5
	2013-06	Holliday	A 3D interactive model and atlas of the jaw musculature of Alligator mississippiensis	23762228	10.1371/journal.pone.0062806	No	Ruthensteiner 2008	Google	Duplicate	2/5
	2010-04	Handschuh	Showing their true colors: a practical approach to volume rendering from serial sections	20409315	10.1186/1471-213X-10-41	No	Ruthensteiner 2008	Google	Duplicate	2/5
	2008	Baeumler	3D interactive microanatomy of Omalogyra atomus (Philippi, 1841) (Gastropoda, Heterobranchia, Omalogyridae)	-	10.11646/zoosymposia.1.1.9	Yes	Ruthensteiner 2008	Google	Included
	2009-09	Neusser	Tiny but complex - interactive 3D visualization of the interstitial acochlidian gastropod Pseudunela cornuta (Challis, 1970)	19747373	10.1186/1742-9994-6-20	No	Ruthensteiner 2008	Google	Duplicate	2/5
	2012-12	Nakamura	Three-dimensional anatomy of the Ciona intestinalis tailbud embryo at single-cell resolution	23022659	10.1016/j.ydbio.2012.09.007	No	Ruthensteiner 2008	Google	Duplicate	2/5
	2013-03	Brenzinger	Insemination by a kiss? Interactive 3D-microanatomy, biology and systematics of the mesopsammic cephalaspidean sea slug Pluscula cuica Marcus, 1953 from Brazil (Gastropoda: Euopisthobranchia: Philinoglossidae)	-	10.1007/s13127-012-0093-3	Yes	Ruthensteiner 2008	Google	Included
	2015-03	Christensen	Better than fish on land? Hearing across metamorphosis in salamanders	25652830	10.1098/rspb.2014.1943	No	Ruthensteiner 2008	Google	Duplicate	2/5
	2010-10	Ruthensteiner	Interactive 3D volume rendering in biomedical publications	20562000	10.1016/j.micron.2010.03.010	No	Ruthensteiner 2008	Google	Duplicate	2/5
	2011-11	Brenzinger	Integrating 3D microanatomy and molecules: natural history of the Pacific freshwater slug Strubellia Odhner, 1937 (Heterobranchia: Acochlidia), with description of a new species	-	10.1093/mollus/eyr027	Yes	Ruthensteiner 2008	Google	Included
	2011-09	Vestentoft	Three-dimensional reconstructions of intrahepatic bile duct tubulogenesis in human liver	21943389	10.1186/1471-213X-11-56	No	Ruthensteiner 2008	Google	Duplicate	2/5
	2013-05	Lautenschlager	Palaeontology in the third dimension: a comprehensive guide for the integration of three-dimensional content in publications	-	10.1007/s12542-013-0184-2	No	Ruthensteiner 2008	Google	Duplicate	2/5
	2010-10	Ziegler	Origin and evolutionary plasticity of the gastric caecum in sea urchins (Echinodermata: Echinoidea)	20955602	10.1186/1471-2148-10-313	No	Ruthensteiner 2008	Google	Duplicate	2/5
	2016-06	Rybak	Synaptic circuitry of identified neurons in the antennal lobe of Drosophila melanogaster	26780543	10.1002/cne.23966	Yes	Ruthensteiner 2008	Google	Included
	2010-09	Bangs	Identification of genes downstream of the Shh signalling in the developing chick wing and syn-expressed with Hoxd13 using microarray and 3D computational analysis	20708683	10.1016/j.mod.2010.08.001	Yes	Ruthensteiner 2008	Google	Included
	2015-08	Xavier	Future challenges in cephalopod research	-	10.1017/S0025315414000782	Yes	Ruthensteiner 2008	Google	Included		Only mentions possibility of embedding 3D in PDF.
	2011-07	Haszprunar	Interactive 3D anatomy and affinities of the Hyalogyrinidae, basal Heterobranchia (Gastropoda) with a rhipidoglossate radula	-	10.1007/s13127-011-0048-0	Yes	Ruthensteiner 2008	Google	Included
	2011-08	Ziegler	Analysis of freshly fixed and museum invertebrate specimens using high-resolution, high-throughput MRI	-	-	No	Ruthensteiner 2008	Google	No peer review	2/7	Book chapter
	2011	Schulz-Mirbach	Inner ear morphology in the Atlantic molly Poecilia mexicana--first detailed microanatomical study of the inner ear of a cyprinodontiform species	22110746	10.1371/journal.pone.0027734	No	Ruthensteiner 2008	Google	Duplicate	2/5
	2012-12	Phelps	Embedding 3D radiology models in portable document format	23169728	10.2214/AJR.12.8716	No	Ruthensteiner 2008	Google	Duplicate	2/5
	2012	Laforsch	Applications of Computational 3D–Modeling in Organismal Biology	-	10.10.5772/31092	No	Ruthensteiner 2008	Google	No peer review	2/7	Book chapter
	2012-09	Baeumler	Development of the excretory system in a polyplacophoran mollusc: stages in metanephridial system development	22973977	10.1186/1742-9994-9-23	No	Ruthensteiner 2008	Google	Duplicate	2/5
	2013	Ziegler	Accelerated acquisition, visualization, and analysis of zoo-anatomical data	-	-	No	Ruthensteiner 2008	Google	Duplicate	2/5
	2011-08	Danz	Three-dimensional portable document format: a simple way to present 3-dimensional data in an electronic publication	21803267	10.1016/j.ajodo.2011.04.010	No	Ruthensteiner 2008	Google	Duplicate	2/5
	2013-12	Kohnert	3D-microanatomy of the semiterrestrial slug Gascoignella aprica Jensen, 1985—a basal plakobranchacean sacoglossan (Gastropoda, Panpulmonata)	-	10.1007/s13127-013-0142-6	Yes	Ruthensteiner 2008	Google	Included
	2013-07	Schulz-Mirbach	A unique swim bladder-inner ear connection in a teleost fish revealed by a combined high-resolution microtomographic and three-dimensional histological study	23826967	10.1186/1741-7007-11-75	No	Ruthensteiner 2008	Google	Duplicate	2/5
	2013-10	Schulz-Mirbach	Sensory epithelia of the fish inner ear in 3D: studied with high-resolution contrast enhanced microCT	24160754	10.1186/1742-9994-10-63	No	Ruthensteiner 2008	Google	Duplicate	2/5
	2013-11	Newe	Simplified generation of biomedical 3D surface model data for embedding into 3D portable document format (PDF) files for publication and education	24260144	10.1371/journal.pone.0079004	No	Ruthensteiner 2008	Google	Duplicate	2/5
	2013-08	Hawe	3D reconstruction of the anatomy of the ovoviviparous (?) freshwater gastropod Borysthenia naticina (Menke, 1845)(Ectobranchia: Valvatidae)	-	10.1093/mollus/eyt018	Yes	Ruthensteiner 2008	Google	Included
	2014-03	Liew	A cybertaxonomic revision of the micro-landsnail genus Plectostoma Adam (Mollusca, Caenogastropoda, Diplommatinidae), from Peninsular Malaysia, Sumatra and Indochina	24715783	10.3897/zookeys.393.6717	No	Ruthensteiner 2008	Google	Duplicate	2/5
	2012-09	Baeumler	Development of the excretory system in a polyplacophoran mollusc: stages in metanephridial system development	22973977	10.1186/1742-9994-9-23	No	Ruthensteiner 2008	Google	Duplicate	2/5
	2014-12	Newe	Application and evaluation of interactive 3D PDF for presenting and sharing planning results for liver surgery in clinical routine	25551375	10.1371/journal.pone.0115697	No	Ruthensteiner 2008	Google	Duplicate	2/5
	2010-04	Bertens	Analysis of Cardiac Development in the Turtle Emys orbicularis (Testudines: Emidydae) using 3-D Computer Modeling from Histological Sections	-	10.1002/ar.21162	No	Ruthensteiner 2008	Google	No 3D-PDF	2/9
	2014-03	Schulz-Mirbach	Are accessory hearing structures linked to inner ear morphology? Insights from 3D orientation patterns of ciliary bundles in three cichlid species	24645675	10.1186/1742-9994-11-25	No	Ruthensteiner 2008	Google	Duplicate	2/5
	2015-03	Prats-Galino	3D interactive model of lumbar spinal structures of anesthetic interest	25352014	10.1002/ca.22479	No	Ruthensteiner 2008	Google	Duplicate	2/5
	2010-11	Ruthensteiner	Anatomy and affinities of Micropilina minuta Warén, 1989 (Monoplacophora: Micropilinidae)	-	10.1093/mollus/eyq013	Yes	Ruthensteiner 2008	Google	Included
	2014-01	Malkowsky	Three‐dimensional reconstructions of pallial eyes in Pectinidae (Mollusca: Bivalvia)	-	10.1111/azo.12064	Yes	Ruthensteiner 2008	Google	Included		Only mentions possibility of embedding 3D in PDF.
	2014-03	Hawe	3D-microanatomy and histology of the hydrothermal vent gastropod Lurifax vitreus Warén & Bouchet, 2001 (Heterobranchia: Orbitestellidae) and comparisons with Ectobranchia	-	10.1007/s13127-013-0155-1	Yes	Ruthensteiner 2008	Google	Included
	2014-08	Lehmann	Dissecting a neuron network: FIB-SEM-based 3D-reconstruction of the visual neuropils in the sea spider Achelia langi (Dohrn, 1881) (Pycnogonida)	25285383	10.1186/s12915-014-0059-3	No	Ruthensteiner 2008	Google	Duplicate	2/5
	2010-10	Gunasekara	Stereology and computer assisted three-dimensional reconstruction as tools to study probiotic effects of Aeromonas hydrophila on the digestive tract of germ-free Artemia franciscana nauplii	-	10.1111/j.1365-2672.2010.04862.x	No	Ruthensteiner 2008	Google	No 3D-PDF	2/9
	2014-05	Quayle	An interactive three dimensional approach to anatomical description-the jaw musculature of the Australian laughing kookaburra (Dacelo novaeguineae)	24860694	10.7717/peerj.355	No	Ruthensteiner 2008	Google	Duplicate	2/5
	2015-11	van de Kamp	Comparative thorax morphology of death-feigning flightless cryptorhynchine weevils (Coleoptera: Curculionidae) based on 3D reconstructions	26259678	10.1016/j.asd.2015.10.002	Yes	Ruthensteiner 2008	Google	Included
	2015-03	Newe	Towards an easier creation of three-dimensional data for embedding into scholarly 3D PDF (Portable Document Format) files	25780759	10.7717/peerj.794	No	Ruthensteiner 2008	Google	Duplicate	2/5
	2010-12	Hartmann	Interactive 3D anatomy and affinities of Bathysciadiidae (Gastropoda, Cocculinoidea): deep‐sea limpets feeding on decaying cephalopod beaks	21312226	10.1002/jmor.10910	Yes	Ruthensteiner 2008	Google	Included
	2013-06	Giraud-Billoud	Functional anatomy of male copulatory organs of Pomacea canaliculata (Caenogastropoda, Ampullariidae)	-	10.1007/s00435-012-0183-y	Yes	Ruthensteiner 2008	Google	Included
	2015-03	Wild	Comparative 3D microanatomy and histology of the eyes and central nervous systems in coleoid cephalopod hatchlings	-	10.1007/s13127-014-0184-4	Yes	Ruthensteiner 2008	Google	Included
	2015-11	Sumner‐Rooney	A neurophylogenetic approach provides new insight to the evolution of Scaphopoda	26487042	10.1111/ede.12164	Yes	Ruthensteiner 2008	Google	Included		3D PDF available only via author (ReseachGate).
	2010	Schmidt	High resolution non-destructive imaging techniques for internal fine structure of bryozoan skeletons	-	10.1007/978-3-642-16411-8_21	No	Ruthensteiner 2008	Google	No peer review	2/7	Book chapter
	2016-09	Haszprunar	Towards a sound definition of Skeneidae (Mollusca, Vetigastropoda): 3D interactive anatomy of the type species, Skenea serpuloides (Montagu, 1808) and comments on related taxa	-	10.1007/s13127-015-0260-4	Yes	Ruthensteiner 2008	Google	Included
	2014-12	Brenzinger	Microanatomy of shelled Koloonella cf. minutissima (Laseron, 1951) (Gastropoda: ‘lower’ Heterobranchia: Murchisonellidae) does not contradict a sister-group relationship with enigmatic Rhodopemorpha slugs	-	10.1093/mollus/eyu036	Yes	Ruthensteiner 2008	Google	Included
	2010-03	Heuer	Comparative Neuroanatomy within the Context of Deep Metazoan Phylogeny	-	-	No	Ruthensteiner 2008	Google	No peer review	2/7	Thesis
	2015	Scherz	Two New Microhylid Frogs of the Genus Rhombophryne with Superciliary Spines from the Tsaratanana Massif in Northern Madagascar	-	10.1655/HERPETOLOGICA-D-14-00048	Yes	Ruthensteiner 2008	Google	Included
	2015-06	Chen	The heart of a dragon: 3D anatomical reconstruction of the 'scaly-foot gastropod' (Mollusca: Gastropoda: Neomphalina) reveals its extraordinary circulatory system	26085836	10.1186/s12983-015-0105-1	No	Ruthensteiner 2008	Google	Duplicate	2/5
	2014-07	Judge	The anatomy of Lepetella sierrai (Vetigastropoda, Lepetelloidea): implications for reproduction, feeding, and symbiosis in lepetellid limpets	-	10.1111/ivb.12064	Yes	Ruthensteiner 2008	Google	Included
	2013-12	Vortsepneva	Morphology of the jaw apparatus in 8 species of Patellogastropoda (Mollusca, Gastropoda) with special reference to Testudinalia tesulata (Lottiidae)	-	10.1007/s00435-013-0199-y	No	Ruthensteiner 2008	Google	No 3D-PDF	2/9
	2014-09	Scherz	A new microhylid frog, genus Rhombophryne, from northeastern Madagascar, and a re-description of R. serratopalpebrosa using micro-computed tomography	25283290	10.11646/zootaxa.3860.6.3	No	Ruthensteiner 2008	Google	Duplicate	2/5
	2015-01	Schwaha	Insights into the organization of plumatellid larvae (lophotrochozoa, Bryozoa) by means of 3D‐imaging and confocal microscopy	25278218	10.1002/jmor.20326	Yes	Ruthensteiner 2008	Google	Included
	2014-04	Hawe	Interactive 3D-anatomical reconstruction and affinities of the hot-vent gastropod Xylodiscula analoga Warén & Bouchet, 2001 (Ectobranchia)	-	10.1093/mollus/eyu017	Yes	Ruthensteiner 2008	Google	Included
	2011-03	Trusk	3D Reconstruction of Confocal Image Data	-	-	No	Ruthensteiner 2008	Google	No peer review	2/7	Book chapter
	2014-02	Haszprunar	3D-anatomy of the ctenoglossate limpet Kaiparapelta (Vetigastropoda: Lepetelloidea)	-	10.1093/mollus/eyt051	Yes	Ruthensteiner 2008	Google	Included
	2012-09	Bertens	Computerised modelling for developmental biology : an exploration with case studies	-	-	No	Ruthensteiner 2008	Google	No peer review	2/7	Thesis
	2011-09	Birr	[3D-PDF: An interactive tool for oncological reporting and the surgical planning of lung tumors]	-	-	No	Ruthensteiner 2008	Google	Non-English	2/6	German
	2017	Scherz	A review of the taxonomy and osteology of the Rhombophryne serratopalpebrosa species group (Anura: Microhylidae) from Madagascar, with comments on the value of volume rendering of micro-CT data to taxonomists	-	10.1016/j.ympev.2004.10.013	Yes	Ruthensteiner 2008	Google	Included
	2014-02	Vortsepneva	Fine morphology of the jaw apparatus of Puncturella noachina (Fissurellidae, Vetigastropoda)	-	10.1002/jmor.20259	No	Ruthensteiner 2008	Google	No 3D-PDF	2/9
	2016-03	Lauridsen	From tissue to silicon to plastic: three-dimensional printing in comparative anatomy and physiology	27069653	10.1098/rsos.150643	No	Ruthensteiner 2008	Google	Duplicate	2/5
	2017-02	Lambert	Diamond in the rough: a new species of fossorial diamond frog (Rhombophryne) from Ranomafana National Park, southeastern Madagascar	-	10.3897/zse.93.10188	Yes	Ruthensteiner 2008	Google	Included
	2011	de Boer	Morphology, growth and patterning of the developing heart: methods and	-	-	No	Ruthensteiner 2008	Google	Duplicate	2/5	Chapter of a thesis, duplicate of (de Boer, 2011)
	2015-12	Balke	Two new species of Limbodessus diving beetles from New Guinea - short verbal descriptions flanked by online content (digital photography, μCT scans, drawings and DNA sequence data)	26752969	10.3897/BDJ.3.e7096	No	Ruthensteiner 2008	Google	Duplicate	2/5
	2016-02	Schwermann	Preservation of three-dimensional anatomy in phosphatized fossil arthropods enriches evolutionary inference	26854367	10.7554/eLife.12129	No	Ruthensteiner 2008	Google	Duplicate	2/5
	2015-10	Mavar-Haramija	Interactive 3D-PDF Presentations for the Simulation and Quantification of Extended Endoscopic Endonasal Surgical Approaches	26306875	10.1007/s10916-015-0282-7	No	Ruthensteiner 2008	Google	Duplicate	2/5
	2015-11	Proetzel	Systematic revision of the Malagasy chameleons Calumma boettgeri and C. linotum (Squamata: Chamaeleonidae)	26624746	10.11646/zootaxa.4048.2.4	No	Ruthensteiner 2008	Google	Duplicate	2/5
	2016-08	Kunze	3D-interactive microanatomy of Ventsia tricarinata Warén & Bouchet, 1993 (Vetigastropoda: Seguenzioidea) from Pacific hydrothermal vents	-	10.1093/mollus/eyw002	Yes	Ruthensteiner 2008	Google	Included
	2014-08	Kucharzewski	A taxonomic mystery for more than 150 years: Identity, systematic position and Malagasy origin of the snake Elapotinus picteti Jan, 1862, and synonymy of Exallodontophis Cadle, 1999 (Serpentes: Lamprophiidae)	25284393	10.11646/zootaxa.3852.2.2	Yes	Ruthensteiner 2008	Google	Included
	2011	Danz	[The three-dimensional Portable Document Format: a simple way to present three-dimensional data in electronic publications]	-	-	No	Ruthensteiner 2008	Google	Duplicate	2/5
	2016-05	Felix	Optical micro-tomography “OPenT” allows the study of large toadfish Halobatrachus didactylus embryos and larvae	27000637	10.1016/j.mod.2016.03.001	Yes	Ruthensteiner 2008	Google	Included
	2016	Costa	Optical micro-tomography “OPenT” allows the study of large toadfish Halobatrachus didactylus embryos and larvae	-	-	No	Ruthensteiner 2008	Google	Duplicate	2/5	Google Error: Duplicate of Felix (2016)
	2014-10	Rico	Possibilities of application of 3D-PDF documents to represent models and tridimensional images in medicine	-	10.1145/2669711.2669878	Yes	Ruthensteiner 2008	Google	Included
	2015-11	Razafimahatratra	Potential envenomation by the aglyphous pseudoxyrhophiine snake Leioheterodon madagascariensis and description of its dentition	26594226	10.1186/s40409-015-0047-2	No	Ruthensteiner 2008	Google	Duplicate	2/5
	2013-11	van de Kamp	Insect Imaging at the ANKA Synchrotron Radiation Facility	-	-	Yes	Ruthensteiner 2008	Google	Included		Only mentions possibility of embedding 3D in PDF.
	2014-07	van de Kamp	Three-dimensional reconstructions come to life--interactive 3D PDF animations in functional morphology	25029366	10.1371/journal.pone.0102355	No	Ruthensteiner 2008	Google	Duplicate	2/5
	2015	Jang	Archivos en Formato de Documento Portátil con Modelos de Superficie para Aprender la Forma Estereoscópica de los Músculos del Pié	-	10.4067/S0717-95022015000400016	No	Ruthensteiner 2008	Google	Duplicate	2/5	Spanish title of (Jang, 2015 "Portable Document Format File Containing the Surface Models to Learn the Stereoscopic Shape of Foot Muscles")
	2016-20	Newe	Enriching scientific publications with interactive 3D PDF: an integrated toolbox for creating ready-to-publish figures	-	10.7717/peerj-cs.64	No	Ruthensteiner 2008	Google	Duplicate	2/5
	2017-03	Chen	By more ways than one: Rapid convergence at hydrothermal vents shown by 3D anatomical reconstruction of Gigantopelta (Mollusca: Neomphalina).	28249568	10.1186/s12862-017-0917-z	No	Ruthensteiner 2008	Google	Duplicate	2/5
	2017-06	Laaß	What Did the “Unossified Zone” of the Non-Mammalian Therapsid Braincase House?	28621458	10.1002/jmor.20583	No	Ruthensteiner 2008	Google	Non-biomedical	2/8
	2015	Jang	Portable Document Format File Containing the Surface Models to Learn the Stereoscopic Shape of Foot Muscles	-	10.4067/S0717-95022015000400016	Yes	Ruthensteiner 2008	Google	Included
	?	Villinger	3D visualisation of the assembly complex in cells infected with human cytomegalovirus by serial sectioning electron microscopy	-	-	No	Ruthensteiner 2008	Google	No peer review	2/7	Work paper
	2017-03	Vortsepneva	Morphogenesis and fine structure of the developing jaws of Mooreonuphis stigmatis (Onuphidae, Annelida)	-	10.1016/j.jcz.2017.02.002	No	Ruthensteiner 2008	Google	No 3D-PDF	2/9
	2016-04	Williston	Charles Minot and the Harvard Embryological Collection: Over a Century of Development	-	10.3099/0006-9698-547.00.1	Yes	Ruthensteiner 2008	Google	Included		Only mentions possibility of embedding 3D in PDF.
	2014	Lehmann	Visual system of basal Chelicerata	-	-	No	Ruthensteiner 2008	Google	No peer review	2/7	Thesis
	2016-11	Gonzalo-Domínguez	3d reconstructions of brain ventricles using anaglyph images	-	10.1145/3012430.3012562	No	Ruthensteiner 2008	Google	No 3D-PDF	2/9
	2011	de Boer	SOURCE (OR PART OF THE FOLLOWING SOURCE): Type PhD thesis Title Morphology, growth and patterning of the developing heart: methods and applications	-	-	No	Ruthensteiner 2008	Google	Duplicate	2/5	Chapter of a thesis, duplicate of (de Boer, 2011)
	2015	Shin	Movimiento Virtual de las Articulaciones Talocrural y Subtalar Utilizando Modelos de Superficie de Cadáveres	-	10.4067/S0717-95022015000300014	No	Ruthensteiner 2008	Google	Duplicate	2/5	Spanish title of (Shin, 2015 "Virtual Movement of the Ankle and Subtalar Joints Using Cadaver Surface Models")
	2017-11	Dreyer	When dwarf males and hermaphrodites copulate: first record of mating behaviour in a dwarf male using the androdioecious barnacle Scalpellum scalpellum (Crustacea: Cirripedia: Thoracica)	-	10.1007/s13127-017-0349-z	Yes	Ruthensteiner 2008	Google	Included
	2017-07	Wisshak	Classical and new bioerosion trace fossils in Cretaceous belemnite guards characterised via micro-CT	-	10.5194/fr-20-173-2017	No	Ruthensteiner 2008	Google	Non-biomedical	2/8
	2016-12	Neusser	The unique deep sea-land connection: interactive 3D visualization and molecular phylogeny of Bathyhedyle boucheti n. sp. (Bathyhedylidae n. fam.)-the first panpulmonate slug from bathyal zones	27957391	10.7717/peerj.2738	No	Ruthensteiner 2008	Google	Duplicate	2/5
	2015	Shin	Virtual Movement of the Ankle and Subtalar Joints Using Cadaver Surface Models	-	10.4067/S0717-95022015000300014	Yes	Ruthensteiner 2008	Google	Included
	2016	Yang Xiaokai	[Medical image derived 3D model and the establishment of 3D PDF file method]	-	-	No	Ruthensteiner 2008	Google	Non-English	2/6	Chinese
	2014	Liew	The evolution of shell form in tropical terrestrial microsnails	-	-	No	Ruthensteiner 2008	Google	No peer review	2/7	Thesis
	2014	Rico	[Development and validation of an interactive 3D visualization tool applied to Radiology]	-	-	No	Ruthensteiner 2008	Google	Non-English	2/6	Spanish
	?	Caetano	[3D views in chemistry teaching: A study with digital interactive douments]	-	-	No	Ruthensteiner 2008	Google	Duplicate	2/5
	2011	Liao	[Discussion on PDF file format for space information]	-	-	No	Ruthensteiner 2008	Google	Non-English	2/6	Chinese
	2017-05	Herzog	Form and function of the teleost lateral line revealed using three-dimensional imaging and computational fluid dynamics	28468922	10.1098/rsif.2016.0898	No	Kumar 2010	PubMed	Duplicate	2/5
	2014-07	Lautenschlager	Beyond the print - virtual paleontology in science publishing, outreach, and education	26306051	10.1666/13-085	No	Kumar 2010	PubMed	Duplicate	2/5
	2015-03	Newe	Towards an easier creation of three-dimensional data for embedding into scholarly 3D PDF (Portable Document Format) files	25780759	10.7717/peerj.794	No	Kumar 2010	PubMed	Duplicate	2/5
	2014-11	Kato	Aetiology, incidence and morphology of the C-shaped root canal system and its impact on clinical endodontics	24483229	10.1111/iej.12256	No	Kumar 2010	PubMed	Duplicate	2/5
	2013-11	Newe	Simplified generation of biomedical 3D surface model data for embedding into 3D portable document format (PDF) files for publication and education	24260144	10.1371/journal.pone.0079004	No	Kumar 2010	PubMed	Duplicate	2/5
	2013-02	Faulwetter	Micro-computed tomography: Introducing new dimensions to taxonomy	23653515	10.3897/zookeys.263.4261	No	Kumar 2010	PubMed	Duplicate	2/5
	2013-04	Forest	Enterotoxigenic Escherichia coli CS1 pilus: not one structure but several	23354749	10.1128/JB.00053-13	No	Kumar 2010	PubMed	No 3D-PDF	2/9
	2013-01	Düring	The songbird syrinx morphome: a three-dimensional, high-resolution, interactive morphological map of the zebra finch vocal organ	23294804	10.1186/1741-7007-11-1	No	Kumar 2010	PubMed	Duplicate	2/5
	2012-08	Brand	A stomatin dimer modulates the activity of acid-sensing ion channels	22850675	10.1038/emboj.2012.203	Yes	Kumar 2010	PubMed	Included
	2011-02	Ziegler	Effectively incorporating selected multimedia content into medical publications	21329532	10.1186/1741-7015-9-17	No	Kumar 2010	PubMed	Duplicate	2/5
	2011-02	Loll	Loss of recognition by cross-reactive T cells and its relation to a C-terminus-induced conformational reorientation of an HLA-B*2705-bound peptide	21280120	10.1002/pro.559	Yes	Kumar 2010	PubMed	Included		Articles states that 3D is embedded, but there is no 3D.
	2010-12	Hee	Structure of a classical MHC class I molecule that binds "non-classical" ligands	21151886	10.1371/journal.pbio.1000557	Yes	Kumar 2010	PubMed	Included
	2011-08	Lintner	The structure of the CRISPR-associated protein Csa3 provides insight into the regulation of the CRISPR/Cas system	21093452	10.1016/j.jmb.2010.11.019	No	Kumar 2010	PubMed	Duplicate	2/5
	2010-10	Ziegler	Origin and evolutionary plasticity of the gastric caecum in sea urchins (Echinodermata: Echinoidea)	20955602	10.1186/1471-2148-10-313	No	Kumar 2010	PubMed	Duplicate	2/5
	2010-07	Ziegler	Opportunities and challenges for digital morphology	20604956	10.1186/1745-6150-5-45	No	Kumar 2010	PubMed	Duplicate	2/5
	2013-02	Faulwetter	Micro-computed tomography: Introducing new dimensions to taxonomy	23653515	10.3897/zookeys.263.4261	No	Kumar 2010	Google	Duplicate	2/5
	2011-08	Lintner	The structure of the CRISPR-associated protein Csa3 provides insight into the regulation of the CRISPR/Cas system	21093452	10.1016/j.jmb.2010.11.019	No	Kumar 2010	Google	Duplicate	2/5
	2010-07	Ziegler	Opportunities and challenges for digital morphology	20604956	10.1186/1745-6150-5-45	No	Kumar 2010	Google	Duplicate	2/5
	2011-02	Ziegler	Effectively incorporating selected multimedia content into medical publications	21329532	10.1186/1741-7015-9-17	No	Kumar 2010	Google	Duplicate	2/5
	2011-08	Prilusky	Proteopedia: a status report on the collaborative, 3D web-encyclopedia of proteins and other biomolecules	-	10.1016/j.jsb.2011.04.011	No	Kumar 2010	Google	Duplicate	2/5
	2010-12	Hee	Structure of a classical MHC class I molecule that binds "non-classical" ligands	21151886	10.1371/journal.pbio.1000557	No	Kumar 2010	Google	Duplicate	2/5
	2012-08	Brand	A stomatin dimer modulates the activity of acid-sensing ion channels	22850675	10.1038/emboj.2012.203	No	Kumar 2010	Google	Duplicate	2/5
	2013-01	Düring	The songbird syrinx morphome: a three-dimensional, high-resolution, interactive morphological map of the zebra finch vocal organ	23294804	10.1186/1741-7007-11-1	No	Kumar 2010	Google	Duplicate	2/5
	2012-04	Uchanska-Ziegler	HLA class I-associated diseases with a suspected autoimmune etiology: HLA-B27 subtypes as a model system	21665321	10.1016/j.ejcb.2011.03.003	No	Kumar 2010	Google	Duplicate	2/5
	2014-11	Kato	Aetiology, incidence and morphology of the C-shaped root canal system and its impact on clinical endodontics	24483229	10.1111/iej.12256	No	Kumar 2010	Google	Duplicate	2/5
	2010-10	Ziegler	Origin and evolutionary plasticity of the gastric caecum in sea urchins (Echinodermata: Echinoidea)	20955602	10.1186/1471-2148-10-313	No	Kumar 2010	Google	Duplicate	2/5
	2013-05	Lautenschlager	Palaeontology in the third dimension: a comprehensive guide for the integration of three-dimensional content in publications	-	10.1007/s12542-013-0184-2	No	Kumar 2010	Google	Duplicate	2/5
	2012-12	Phelps	Embedding 3D radiology models in portable document format	23169728	10.2214/AJR.12.8716	No	Kumar 2010	Google	Duplicate	2/5
	2013	Ziegler	Accelerated acquisition, visualization, and analysis of zoo-anatomical data	-	-	No	Kumar 2010	Google	Duplicate	2/5
	2015-08	Xavier	Future challenges in cephalopod research	-	10.1017/S0025315414000782	No	Kumar 2010	Google	Duplicate	2/5
	2013-11	Newe	Simplified generation of biomedical 3D surface model data for embedding into 3D portable document format (PDF) files for publication and education	24260144	10.1371/journal.pone.0079004	No	Kumar 2010	Google	Duplicate	2/5
	2014-07	Lautenschlager	Beyond the print - virtual paleontology in science publishing, outreach, and education	26306051	10.1666/13-085	No	Kumar 2010	Google	Duplicate	2/5
	2015-03	Newe	Towards an easier creation of three-dimensional data for embedding into scholarly 3D PDF (Portable Document Format) files	25780759	10.7717/peerj.794	No	Kumar 2010	Google	Duplicate	2/5
	2016-04	Loll	Increased Conformational Flexibility of HLA–B* 27 Subtypes Associated With Ankylosing Spondylitis	-	10.1002/art.39567	Yes	Kumar 2010	Google	Included
	2012-06	Hee	Comparative biophysical characterization of chicken β 2-microglobulin	-	10.1016/j.bpc.2012.04.001	Yes	Kumar 2010	Google	Included		Articles states that 3D is embedded, but there is no 3D.
	2011-02	Loll	Loss of recognition by cross-reactive T cells and its relation to a C-terminus-induced conformational reorientation of an HLA-B*2705-bound peptide	21280120	10.1002/pro.559	No	Kumar 2010	Google	Duplicate	2/5
	2014-12	Ziegler	Rediscovery of an internal organ in heart urchins (Echinoidea: Spatangoida): morphology and evolution of the intestinal caecum	-	10.1007/s13127-014-0178-2	No	Kumar 2010	Google	Duplicate	2/5
	2013-04	Forest	Enterotoxigenic Escherichia coli CS1 pilus: not one structure but several	23354749	10.1128/JB.00053-13	No	Kumar 2010	Google	Duplicate	2/5
	2016-08	Kato	Three-dimensional imaging of internal tooth structures: Applications in dental education	-	10.1016/j.job.2016.05.004	No	Kumar 2010	Google	Duplicate	2/5
	2017-05	Herzog	Form and function of the teleost lateral line revealed using three-dimensional imaging and computational fluid dynamics	28468922	10.1098/rsif.2016.0898	No	Kumar 2010	Google	Duplicate	2/5
	2015	Jang	Archivos en Formato de Documento Portátil con Modelos de Superficie para Aprender la Forma Estereoscópica de los Músculos del Pié	-	10.4067/S0717-95022015000400016	No	Kumar 2010	Google	Duplicate	2/5	Spanish title of (Jang, 2015 "Portable Document Format File Containing the Surface Models to Learn the Stereoscopic Shape of Foot Muscles")
	2016-20	Newe	Enriching scientific publications with interactive 3D PDF: an integrated toolbox for creating ready-to-publish figures	-	10.7717/peerj-cs.64	No	Kumar 2010	Google	Duplicate	2/5
	2012	Filiault	Digitization protocols and applications for laser scanning human bone in forensic anthropology	-	-	No	Kumar 2010	Google	No peer review	2/7	Thesis
	2015	Jang	Portable Document Format File Containing the Surface Models to Learn the Stereoscopic Shape of Foot Muscles	-	10.4067/S0717-95022015000400016	No	Kumar 2010	Google	Duplicate	2/5
	2016	Max	E-learning in the Teaching of Technical Disciplines	-	-	No	Kumar 2010	Google	Duplicate	2/5
	2011	Lintner	Crenarchaeal virus-host systems: Structure-function studies of crenarchaeal viruses and prokaryotic adaptive immunity	-	-	No	Kumar 2010	Google	Duplicate	2/5
	2015	Shin	Movimiento Virtual de las Articulaciones Talocrural y Subtalar Utilizando Modelos de Superficie de Cadáveres	-	10.4067/S0717-95022015000300014	No	Kumar 2010	Google	Duplicate	2/5	Spanish title of (Shin, 2015 "Virtual Movement of the Ankle and Subtalar Joints Using Cadaver Surface Models")
	2015	Shin	Virtual Movement of the Ankle and Subtalar Joints Using Cadaver Surface Models	-	10.4067/S0717-95022015000300014	No	Kumar 2010	Google	Duplicate	2/5
	2016	Yang Xiaokai	[Medical image derived 3D model and the establishment of 3D PDF file method]	-	-	No	Kumar 2010	Google	Duplicate	2/5
	2014-07	Lautenschlager	Beyond the print - virtual paleontology in science publishing, outreach, and education	26306051	10.1666/13-085	No	Ruthensteiner 2010	PubMed	Duplicate	2/5
	2015-03	Newe	Towards an easier creation of three-dimensional data for embedding into scholarly 3D PDF (Portable Document Format) files	25780759	10.7717/peerj.794	No	Ruthensteiner 2010	PubMed	Duplicate	2/5
	2013-09	Barnes	Embedding and publishing interactive, 3-dimensional, scientific figures in Portable Document Format (PDF) files	24086243	10.1371/journal.pone.0069446	No	Ruthensteiner 2010	PubMed	Duplicate	2/5
	2013-02	Faulwetter	Micro-computed tomography: Introducing new dimensions to taxonomy	23653515	10.3897/zookeys.263.4261	No	Ruthensteiner 2010	PubMed	Duplicate	2/5
	2018-02	Brandner	An Open Source Tool for Creating Model Files for Virtual Volume Rendering in PDF Documents	-	10.1007/978-3-662-56537-7_43	No	Ruthensteiner 2010	Google	Duplicate	2/5	Additional tool article
	2013-02	Faulwetter	Micro-computed tomography: Introducing new dimensions to taxonomy	23653515	10.3897/zookeys.263.4261	No	Ruthensteiner 2010	Google	Duplicate	2/5
	2012-09	Deans	Evolutionary phenomics and the emerging enlightenment of arthropod systematics	-	10.1071/IS12063	Yes	Ruthensteiner 2010	Google	Included
	2013-09	Barnes	Embedding and publishing interactive, 3-dimensional, scientific figures in Portable Document Format (PDF) files	24086243	10.1371/journal.pone.0069446	No	Ruthensteiner 2010	Google	Duplicate	2/5
	2014-10	Schrödl	A review on deep molluscan phylogeny: old markers, integrative approaches, persistent problems	-	10.1080/00222933.2014.963184	No	Ruthensteiner 2010	Google	No 3D-PDF	2/9
	2013-05	Lautenschlager	Palaeontology in the third dimension: a comprehensive guide for the integration of three-dimensional content in publications	-	10.1007/s12542-013-0184-2	No	Ruthensteiner 2010	Google	Duplicate	2/5
	2013	Ziegler	Accelerated acquisition, visualization, and analysis of zoo-anatomical data	-	-	No	Ruthensteiner 2010	Google	Duplicate	2/5
	2011-08	Danz	Three-dimensional portable document format: a simple way to present 3-dimensional data in an electronic publication	21803267	10.1016/j.ajodo.2011.04.010	No	Ruthensteiner 2010	Google	Duplicate	2/5
	2013-08	Hawe	3D reconstruction of the anatomy of the ovoviviparous (?) freshwater gastropod Borysthenia naticina (Menke, 1845)(Ectobranchia: Valvatidae)	-	10.1093/mollus/eyt018	No	Ruthensteiner 2010	Google	Duplicate	2/5
	2014-03	Hawe	3D-microanatomy and histology of the hydrothermal vent gastropod Lurifax vitreus Warén & Bouchet, 2001 (Heterobranchia: Orbitestellidae) and comparisons with Ectobranchia	-	10.1007/s13127-013-0155-1	No	Ruthensteiner 2010	Google	Duplicate	2/5
	2014-07	Lautenschlager	Beyond the print - virtual paleontology in science publishing, outreach, and education	26306051	10.1666/13-085	No	Ruthensteiner 2010	Google	Duplicate	2/5
	2015-03	Newe	Towards an easier creation of three-dimensional data for embedding into scholarly 3D PDF (Portable Document Format) files	25780759	10.7717/peerj.794	No	Ruthensteiner 2010	Google	Duplicate	2/5
	2010	Schmidt	High resolution non-destructive imaging techniques for internal fine structure of bryozoan skeletons	-	10.1007/978-3-642-16411-8_21	No	Ruthensteiner 2010	Google	Duplicate	2/5
	2011	Birr	[Interactive reports for the planning of lung tumor operations]	-	-	No	Ruthensteiner 2010	Google	Non-English	2/6	German
	2014-04	Hawe	Interactive 3D-anatomical reconstruction and affinities of the hot-vent gastropod Xylodiscula analoga Warén & Bouchet, 2001 (Ectobranchia)	-	10.1093/mollus/eyu017	No	Ruthensteiner 2010	Google	Duplicate	2/5
	2014-07	Judge	The anatomy of Lepetella sierrai (Vetigastropoda, Lepetelloidea): implications for reproduction, feeding, and symbiosis in lepetellid limpets	-	10.1111/ivb.12064	No	Ruthensteiner 2010	Google	Duplicate	2/5
	2015-03	Roth	The development of a virtual 3D model of the renal corpuscle from serial histological sections for E‐learning environments	-	10.1002/ase.1529	No	Ruthensteiner 2010	Google	No 3D-PDF	2/9
	2014-02	Haszprunar	3D-anatomy of the ctenoglossate limpet Kaiparapelta (Vetigastropoda: Lepetelloidea)	-	10.1093/mollus/eyt051	No	Ruthensteiner 2010	Google	Duplicate	2/5
	2011	Danz	[The three-dimensional Portable Document Format: a simple way to present three-dimensional data in electronic publications]	-	-	No	Ruthensteiner 2010	Google	Duplicate	2/5
	2012	Neal	Shape Analysis and the Classification of Objects	-	10.1002/9781118686768.ch21	No	Ruthensteiner 2010	Google	No 3D-PDF	2/9
	2016-01	D'Amato	Sequential Notch activation regulates ventricular chamber development	26641715	10.1038/ncb3280	Yes	de Boer 2011	PubMed	Included
	2015-09	Vicente-Steijn	Regional differences in WT-1 and Tcf21 expression during ventricular development: implications for myocardial compaction	26390289	10.1371/journal.pone.0136025	Yes	de Boer 2011	PubMed	Included
	2015-08	Wu	3D Topography of the Young Adult Anal Sphincter Complex Reconstructed from Undeformed Serial Anatomical Sections	26305117	10.1371/journal.pone.0132226	No	de Boer 2011	PubMed	Duplicate	2/5
	2015-08	Soffers	The growth pattern of the human intestine and its mesentery	26297675	10.1186/s12861-015-0081-x	Yes	de Boer 2011	PubMed	Included
	2015-06	Kelder	The sinus venosus myocardium contributes to the atrioventricular canal: potential role during atrioventricular node development?	25752780	10.1111/jcmm.12525	Yes	de Boer 2011	PubMed	Included
	2014-12	Newe	Application and evaluation of interactive 3D PDF for presenting and sharing planning results for liver surgery in clinical routine	25551375	10.1371/journal.pone.0115697	No	de Boer 2011	PubMed	Duplicate	2/5
	2015-01	de Bakker	Extreme variation in the atrial septation of caecilians (Amphibia: Gymnophiona)	25400089	10.1111/joa.12255	No	de Boer 2011	PubMed	No 3D-PDF	2/9
	2013-11	Newe	Simplified generation of biomedical 3D surface model data for embedding into 3D portable document format (PDF) files for publication and education	24260144	10.1371/journal.pone.0079004	No	de Boer 2011	PubMed	Duplicate	2/5
	2013-05	Jensen	Development of the hearts of lizards and snakes and perspectives to cardiac evolution	23755108	10.1371/journal.pone.0063651	Yes	de Boer 2011	PubMed	Included
	2013	Mazotta	From 2D to 3D: Construction of a 3D Parametric Model for Detection of Dental Roots Shape and Position from a Panoramic Radiograph-A Preliminary Report	23554814	10.1155/2013/964631	No	de Boer 2011	PubMed	No 3D-PDF	2/9
	2012-10	de Boer	Measurement and 3D-visualization of cell-cycle length using double labelling with two thymidine analogues applied in early heart development	23091641	10.1371/journal.pone.0047719	Yes	de Boer 2011	PubMed	Included
	2012-04	Sizarov	Three-dimensional and molecular analysis of the arterial pole of the developing human heart	22296102	10.1111/j.1469-7580.2012.01474.x	Yes	de Boer 2011	PubMed	Included
	2011-09	Vestentoft	Three-dimensional reconstructions of intrahepatic bile duct tubulogenesis in human liver	21943389	10.1186/1471-213X-11-56	No	de Boer 2011	PubMed	Duplicate	2/5
	2011-08	Sylva	The BMP antagonist follistatin-like 1 is required for skeletal and lung organogenesis	21826198	10.1371/journal.pone.0022616	Yes	de Boer 2011	PubMed	Included
	2011	van den Berg	Development of the pulmonary vein and the systemic venous sinus: an interactive 3D overview	21779373	10.1371/journal.pone.0022055	Yes	de Boer 2011	PubMed	Included
	2009	van den Berg	A caudal proliferating growth center contributes to both poles of the forming heart tube	19059840	10.1161/CIRCRESAHA.108.185843	No	de Boer 2011	Google	No 3D-PDF	2/9	Google Error: Article does not cite (de Boer 2011). Article published 2009!
	2011-03	Sizarov	Formation of the Building Plan of the Human Heart: Morphogenesis, Growth, and Differentiation	21403123	10.1161/CIRCULATIONAHA.110.980607	Yes	de Boer 2011	Google	Included
	2011-08	Sizarov	Molecular Analysis of Patterning of Conduction Tissues in the Developing Human HeartClinical Perspective	21576278	10.1161/CIRCEP.111.963421	Yes	de Boer 2011	Google	Included
	2012-08	de Boer	Growth of the developing mouse heart: an interactive qualitative and quantitative 3D atlas	22617458	10.1016/j.ydbio.2012.05.001	No	de Boer 2011	Google	Duplicate	2/5
	2011-08	Sylva	The BMP antagonist follistatin-like 1 is required for skeletal and lung organogenesis	21826198	10.1371/journal.pone.0022616	No	de Boer 2011	Google	Duplicate	2/5
	2012-04	Sizarov	Three-dimensional and molecular analysis of the arterial pole of the developing human heart	22296102	10.1111/j.1469-7580.2012.01474.x	No	de Boer 2011	Google	Duplicate	2/5
	2011	van den Berg	Development of the pulmonary vein and the systemic venous sinus: an interactive 3D overview	21779373	10.1371/journal.pone.0022055	No	de Boer 2011	Google	Duplicate	2/5
	2012-12	Nakamura	Three-dimensional anatomy of the Ciona intestinalis tailbud embryo at single-cell resolution	23022659	10.1016/j.ydbio.2012.09.007	Yes	de Boer 2011	Google	Included
	2014-05	Jensen	Structure and function of the hearts of lizards and snakes	23998743	10.1111/brv.12056	No	de Boer 2011	Google	Duplicate	2/5
	2012-09	de Bakker	Towards a 3-dimensional atlas of the developing human embryo: the Amsterdam experience	22640940	10.1016/j.reprotox.2012.05.087	No	de Boer 2011	Google	Duplicate	2/5
	2012	Martin‐Puig	Heart repair: from natural mechanisms of cardiomyocyte production to the design of new cardiac therapies	22548572	10.1111/j.1749-6632.2012.06488.x	No	de Boer 2011	Google	No 3D-PDF	2/9
	2016-01	D'Amato	Sequential Notch activation regulates ventricular chamber development	26641715	10.1038/ncb3280	No	de Boer 2011	Google	Duplicate	2/5
	2011-09	Vestentoft	Three-dimensional reconstructions of intrahepatic bile duct tubulogenesis in human liver	21943389	10.1186/1471-213X-11-56	No	de Boer 2011	Google	Duplicate	2/5
	2011	Hasman	Biomedical Informatics-A Confluence of Disciplines?		-	No	de Boer 2011	Google	No 3D-PDF	2/9
	2013-05	Jensen	Development of the hearts of lizards and snakes and perspectives to cardiac evolution	23755108	10.1371/journal.pone.0063651	No	de Boer 2011	Google	Duplicate	2/5
	2013-11	Newe	Simplified generation of biomedical 3D surface model data for embedding into 3D portable document format (PDF) files for publication and education	24260144	10.1371/journal.pone.0079004	No	de Boer 2011	Google	Duplicate	2/5
	2012-10	de Boer	Measurement and 3D-visualization of cell-cycle length using double labelling with two thymidine analogues applied in early heart development	23091641	10.1371/journal.pone.0047719	No	de Boer 2011	Google	Duplicate	2/5
	2014-12	Newe	Application and evaluation of interactive 3D PDF for presenting and sharing planning results for liver surgery in clinical routine	25551375	10.1371/journal.pone.0115697	No	de Boer 2011	Google	Duplicate	2/5
	2014	Rana	Development of the human aortic arch system captured in an interactive three‐dimensional reference model	-	-	No	de Boer 2011	Google	No peer review	2/7	Thesis
	2013	Mazotta	From 2D to 3D: Construction of a 3D Parametric Model for Detection of Dental Roots Shape and Position from a Panoramic Radiograph-A Preliminary Report	23554814	10.1155/2013/964631	No	de Boer 2011	Google	Duplicate	2/5
	2015-08	Soffers	The growth pattern of the human intestine and its mesentery	26297675	10.1186/s12861-015-0081-x	No	de Boer 2011	Google	Duplicate	2/5
	2015-06	Kelder	The sinus venosus myocardium contributes to the atrioventricular canal: potential role during atrioventricular node development?	25752780	10.1111/jcmm.12525	No	de Boer 2011	Google	Duplicate	2/5
	2015-09	Vicente-Steijn	Regional differences in WT-1 and Tcf21 expression during ventricular development: implications for myocardial compaction	26390289	10.1371/journal.pone.0136025	No	de Boer 2011	Google	Duplicate	2/5
	2015-01	de Bakker	Extreme variation in the atrial septation of caecilians (Amphibia: Gymnophiona)	25400089	10.1111/joa.12255	No	de Boer 2011	Google	Duplicate	2/5
	2014-07	Sizarov	Building foundations for transcatheter intervascular anastomoses: 3D anatomy of the great vessels in large experimental animals	24994699	10.1093/icvts/ivu210	Yes	de Boer 2011	Google	Included		3D PDFs unavailable via Journal. Got them via ResearchGate from B. de Bakker.
	2015-08	Wu	3D Topography of the Young Adult Anal Sphincter Complex Reconstructed from Undeformed Serial Anatomical Sections	26305117	10.1371/journal.pone.0132226	No	de Boer 2011	Google	Duplicate	2/5
	2013	Bakker	A novel fluorescent marker for molecular, structural and functional analysis of the cardiac conduction system		-	No	de Boer 2011	Google	No peer review	2/7	Chapter of a thesis
	2011	de Boer	Genetic annotation of the developing mouse heart by cluster analysis of 3D gene expression patterns		-	No	de Boer 2011	Google	No peer review	2/7	Chapter of a thesis
	2011-09	Breckpot	Identification of novel chromosomal regions and genes for congenital heart defects by data acquisition and mining		-	No	de Boer 2011	Google	No peer review	2/7	Chapter of a thesis
	2015-10	Mavar-Haramija	Interactive 3D-PDF Presentations for the Simulation and Quantification of Extended Endoscopic Endonasal Surgical Approaches	26306875	10.1007/s10916-015-0282-7	No	de Boer 2011	Google	Duplicate	2/5
	2017-12	de Bakker	The development of the human hyoid–larynx complex revisited	29219191	10.1002/lary.26987	Yes	de Boer 2011	Google	Included
	2015-09	Bonsman	Anatomical Atlas of the Quail's Ear (Coturnix coturnix)	26396065	10.1111/ahe.12198	Yes	de Boer 2011	Google	Included
	2011	de Boer	Calculation and 3D-visualization of cell-cycle length using double-labelling with differential exposure to thymidine analogues	-	-	No	de Boer 2011	Google	No peer review	2/7	Chapter of a thesis
	2017	Wu	Architectural differences in the anterior and middle compartments of the pelvic floor of young‐adult and postmenopausal females	28299781	10.1111/joa.12598	Yes	de Boer 2011	Google	Included
	2017-09	Smith	Growth and Development at the Sphenoethmoidal Junction in Perinatal Primates	28667704	10.1002/ar.23630	Yes	de Boer 2011	Google	Included
	2011	Passier	Molecular Analysis of Patterning of Conduction Tissues in the Developing Human Heart	-	-	No	de Boer 2011	Google	Duplicate	2/5	Google Error: False citation. Article is (Sizarov, 2011)
	2011	van den Berg	Growth of the Developing Mouse Heart: a quantitative 3D analysis	-	-	No	de Boer 2011	Google	No peer review	2/7	Thesis
	2014	Sylva	SOURCE (OR PART OF THE FOLLOWING SOURCE): Type PhD thesis Title On the connective tissue regulator Follistatin-like	-	-	No	de Boer 2011	Google	No peer review	2/7	Thesis
	2014	Mavar-Haramija	Simulation of surgical procedures and associated quantification methods by 3D PDF documents	-	10.1145/2669711.2669879	Yes	de Boer 2011	Google	Included
	2016-11	de Bakker	An interactive three-dimensional digital atlas and quantitative database of human development	27884980	10.1126/science.aag0053	Yes	de Boer 2011	Google	Included
	2011	Sizarov	Three-dimensional and molecular analysis of the developing human heart	-	-	No	de Boer 2011	Google	No peer review	2/7	Thesis
	2017-05	Herzog	Form and function of the teleost lateral line revealed using three-dimensional imaging and computational fluid dynamics	28468922	10.1098/rsif.2016.0898	No	Ziegler 2011	PubMed	Duplicate	2/5
	2016-03	Lauridsen	From tissue to silicon to plastic: three-dimensional printing in comparative anatomy and physiology	27069653	10.1098/rsos.150643	No	Ziegler 2011	PubMed	Duplicate	2/5
	2014-07	Lautenschlager	Beyond the print - virtual paleontology in science publishing, outreach, and education	26306051	10.1666/13-085	No	Ziegler 2011	PubMed	Duplicate	2/5
	2015-03	Newe	Towards an easier creation of three-dimensional data for embedding into scholarly 3D PDF (Portable Document Format) files	25780759	10.7717/peerj.794	No	Ziegler 2011	PubMed	Duplicate	2/5
	2014-12	Newe	Application and evaluation of interactive 3D PDF for presenting and sharing planning results for liver surgery in clinical routine	25551375	10.1371/journal.pone.0115697	No	Ziegler 2011	PubMed	Duplicate	2/5
	2014-05	Fernandez	Sine systemate chaos? A versatile tool for earthworm taxonomy: non-destructive imaging of freshly fixed and museum specimens using micro-computed tomography	24837238	10.1371/journal.pone.0096617	Yes	Ziegler 2011	PubMed	Included
	2014-11	Kato	Aetiology, incidence and morphology of the C-shaped root canal system and its impact on clinical endodontics	24483229	10.1111/iej.12256	No	Ziegler 2011	PubMed	Duplicate	2/5
	2013-11	Newe	Simplified generation of biomedical 3D surface model data for embedding into 3D portable document format (PDF) files for publication and education	24260144	10.1371/journal.pone.0079004	No	Ziegler 2011	PubMed	Duplicate	2/5
	2013-09	Cheung	Rotational Scanning Electron Micrographs (rSEM): A novel and accessible tool to visualize and communicate complex morphology	24146547	10.3897/zookeys.328.5768	No	Ziegler 2011	PubMed	No 3D-PDF	2/9
	2013-02	Faulwetter	Micro-computed tomography: Introducing new dimensions to taxonomy	23653515	10.3897/zookeys.263.4261	No	Ziegler 2011	PubMed	Duplicate	2/5
	2013-01	Düring	The songbird syrinx morphome: a three-dimensional, high-resolution, interactive morphological map of the zebra finch vocal organ	23294804	10.1186/1741-7007-11-1	No	Ziegler 2011	PubMed	Duplicate	2/5
	2011	Thessen	Data issues in the life sciences	22207805	10.3897/zookeys.150.1766	No	Ziegler 2011	PubMed	No 3D-PDF	2/9
	2011-06	Matteotti	Minimally invasive surgery - maximal exposure to research	21702975	10.1186/1750-1164-5-3	No	Ziegler 2011	PubMed	No 3D-PDF	2/9
	2017-08	Rodrigues	The Use of Hypermedia Videos in Scientific Journals: A Study of the Journal of Visualized Experiments (JOVE)	-	10.17533/udea.rib.v40n2a04	No	Ziegler 2011	Google	No 3D-PDF	2/9
	2011	Thessen	Data issues in the life sciences	22207805	10.3897/zookeys.150.1766	No	Ziegler 2011	Google	Duplicate	2/5
	2013-02	Faulwetter	Micro-computed tomography: Introducing new dimensions to taxonomy	23653515	10.3897/zookeys.263.4261	No	Ziegler 2011	Google	Duplicate	2/5
	2013-10	Margulies	Visualizing the human connectome	23660027	10.1016/j.neuroimage.2013.04.111	Yes	Ziegler 2011	Google	Included		Only mentions possibility of embedding 3D in PDF.
	2011-10	Ziegler	Application of magnetic resonance imaging in zoology	-	10.1007/s00435-011-0138-8	Yes	Ziegler 2011	Google	Included		Only mentions possibility of embedding 3D in PDF.
	2013-01	Düring	The songbird syrinx morphome: a three-dimensional, high-resolution, interactive morphological map of the zebra finch vocal organ	23294804	10.1186/1741-7007-11-1	No	Ziegler 2011	Google	Duplicate	2/5
	2014-05	Fernandez	Sine systemate chaos? A versatile tool for earthworm taxonomy: non-destructive imaging of freshly fixed and museum specimens using micro-computed tomography	24837238	10.1371/journal.pone.0096617	No	Ziegler 2011	Google	Duplicate	2/5
	2012-04	Uchanska-Ziegler	HLA class I-associated diseases with a suspected autoimmune etiology: HLA-B27 subtypes as a model system	21665321	10.1016/j.ejcb.2011.03.003	No	Ziegler 2011	Google	Duplicate	2/5
	2014-11	Kato	Aetiology, incidence and morphology of the C-shaped root canal system and its impact on clinical endodontics	24483229	10.1111/iej.12256	No	Ziegler 2011	Google	Duplicate	2/5
	2012-12	Ziegler	Broad application of non-invasive imaging techniques to echinoids and other echinoderm taxa	-	10.11646/zoosymposia.7.1.6	Yes	Ziegler 2011	Google	Included
	2012-12	Phelps	Embedding 3D radiology models in portable document format	23169728	10.2214/AJR.12.8716	No	Ziegler 2011	Google	Duplicate	2/5
	2013	Ziegler	Accelerated acquisition, visualization, and analysis of zoo-anatomical data	-	-	No	Ziegler 2011	Google	Duplicate	2/5
	2015-08	Xavier	Future challenges in cephalopod research	-	10.1017/S0025315414000782	No	Ziegler 2011	Google	Duplicate	2/5
	2013-11	Newe	Simplified generation of biomedical 3D surface model data for embedding into 3D portable document format (PDF) files for publication and education	24260144	10.1371/journal.pone.0079004	No	Ziegler 2011	Google	Duplicate	2/5
	2012-10	Ziegler	Macro-and microstructural diversity of sea urchin teeth revealed by large-scale mircro-computed tomography survey	-	10.1117/12.930832	Yes	Ziegler 2011	Google	Included		Only mentions possibility of embedding 3D in PDF.
	2013-09	Cheung	Rotational Scanning Electron Micrographs (rSEM): A novel and accessible tool to visualize and communicate complex morphology	24146547	10.3897/zookeys.328.5768	No	Ziegler 2011	Google	Duplicate	2/5
	2014-12	Newe	Application and evaluation of interactive 3D PDF for presenting and sharing planning results for liver surgery in clinical routine	25551375	10.1371/journal.pone.0115697	No	Ziegler 2011	Google	Duplicate	2/5
	2014-07	Lautenschlager	Beyond the print - virtual paleontology in science publishing, outreach, and education	26306051	10.1666/13-085	No	Ziegler 2011	Google	Duplicate	2/5
	2015-03	Newe	Towards an easier creation of three-dimensional data for embedding into scholarly 3D PDF (Portable Document Format) files	25780759	10.7717/peerj.794	No	Ziegler 2011	Google	Duplicate	2/5
	2016-03	Carbayo	Non‐destructive imaging to describe a new species of Obama land planarian (Platyhelminthes, Tricladida)	-	10.1111/zsc.12175	Yes	Ziegler 2011	Google	Included		Only mentions possibility of embedding 3D in PDF.
	2017-04	Lebrun	MorphoMuseuM: An Online Platform for Publication and Storage of Virtual Specimens	-	1017/scs.2017.14	Yes	Ziegler 2011	Google	Included		Only mentions possibility of embedding 3D in PDF.
	2014-12	Ziegler	Rediscovery of an internal organ in heart urchins (Echinoidea: Spatangoida): morphology and evolution of the intestinal caecum	-	10.1007/s13127-014-0178-2	No	Ziegler 2011	Google	Duplicate	2/5
	2014	Breure	Xpos're: A Tool for Rich Internet Publications	-	-	Yes	Ziegler 2011	Google	Included
	2015	Jocks	An investigation to examine the most appropriate methodology to capture historical and modern preserved anatomical specimens for use in the digital age to improve access: a pilot study	-	-	Yes	Ziegler 2011	Google	Included
	2016-03	Lauridsen	From tissue to silicon to plastic: three-dimensional printing in comparative anatomy and physiology	27069653	10.1098/rsos.150643	No	Ziegler 2011	Google	Duplicate	2/5
	2016-08	Kato	Three-dimensional imaging of internal tooth structures: Applications in dental education	-	10.1016/j.job.2016.05.004	No	Ziegler 2011	Google	Duplicate	2/5
	2015-10	Mavar-Haramija	Interactive 3D-PDF Presentations for the Simulation and Quantification of Extended Endoscopic Endonasal Surgical Approaches	26306875	10.1007/s10916-015-0282-7	No	Ziegler 2011	Google	Duplicate	2/5
	2013	Brito	[Accessible scientific information as a hypermedia system]	-	-	No	Ziegler 2011	Google	Non-English	2/6	Portuguese
	2015-04	Grossmann	Your Paper is Dead!: Bringing Life to Research Articles with Animated Figures	-	10.1145/2702613.2732501	No	Ziegler 2011	Google	No 3D-PDF	2/9	But interesting: it's about videos in PDF
	2016-03	Ziegler	Comparative morphology and phylogenetic significance of Gregory's diverticulum in sand dollars (Echinoidea: Clypeasteroida)	-	10.1007/s13127-015-0231-9	Yes	Ziegler 2011	Google	Included
	2014	Fanos	PDF-embedded multimedia content in medical publishing and JPNIM's next goals	-	-	No	Ziegler 2011	Google	No peer review	2/7	Editorial. Journal calls for using 3D-PDFs
	2017-05	Herzog	Form and function of the teleost lateral line revealed using three-dimensional imaging and computational fluid dynamics	28468922	10.1098/rsif.2016.0898	No	Ziegler 2011	Google	Duplicate	2/5
		Carbayo	Application of non-destructive imaging to describe land planarians: a new species of Obama (Platyhelminthes, Tricladida)	-	-	No	Ziegler 2011	Google	No peer review	2/7	Draft of (Carbayo, 2016)
	2011-06	Matteotti	Minimally invasive surgery - maximal exposure to research	21702975	10.1186/1750-1164-5-3	No	Ziegler 2011	Google	Duplicate	2/5
	2014	Mavar-Haramija	Simulation of surgical procedures and associated quantification methods by 3D PDF documents	-	10.1145/2669711.2669879	No	Ziegler 2011	Google	Duplicate	2/5
	2013	Cybis	[Scientific Information accessible as Hypermedia System]	-	-	No	Ziegler 2011	Google	Non-English	2/6	Portuguese
	2011	Trudelle	[The scientific article in physiotherapy of the future!]	-	-	No	Ziegler 2011	Google	Non-English	2/6	French
	2014	Berg	[Evaluations of Human Computer Interfaces Using Usability Tests with Emotions]	-	-	No	Ziegler 2011	Google	Non-English	2/6	Portuguese
	2017-05	Rodrigues	[Use of the hypermedia video resource in scientific journals: study of the Journal of Visualized Experiments (JOVE)]	-	-	No	Ziegler 2011	Google	Non-English	2/6	Portuguese
	2013	Han	[Analyzing the status of auxiliary data of domestic electronic journals]	-	-	No	Ziegler 2011	Google	Non-English	2/6	Korean
	2015-03	Newe	Towards an easier creation of three-dimensional data for embedding into scholarly 3D PDF (Portable Document Format) files	25780759	10.7717/peerj.794	No	Danz 2011	PubMed	Duplicate	2/5
	2015-02	Gkantidis	Evaluation of 3-dimensional superimposition techniques on various skeletal structures of the head using surface models	25706151	10.1371/journal.pone.0118810	No	Danz 2011	PubMed	No 3D-PDF	2/9
	2014-12	Newe	Application and evaluation of interactive 3D PDF for presenting and sharing planning results for liver surgery in clinical routine	25551375	10.1371/journal.pone.0115697	No	Danz 2011	PubMed	Duplicate	2/5
	2014-11	Kato	Aetiology, incidence and morphology of the C-shaped root canal system and its impact on clinical endodontics	24483229	10.1111/iej.12256	No	Danz 2011	PubMed	Duplicate	2/5
	2013-11	Newe	Simplified generation of biomedical 3D surface model data for embedding into 3D portable document format (PDF) files for publication and education	24260144	10.1371/journal.pone.0079004	No	Danz 2011	PubMed	Duplicate	2/5
	2014-11	Kato	Aetiology, incidence and morphology of the C-shaped root canal system and its impact on clinical endodontics	24483229	10.1111/iej.12256	No	Danz 2011	Google	Duplicate	2/5
	2013-11	Newe	Simplified generation of biomedical 3D surface model data for embedding into 3D portable document format (PDF) files for publication and education	24260144	10.1371/journal.pone.0079004	No	Danz 2011	Google	Duplicate	2/5
	2014-12	Newe	Application and evaluation of interactive 3D PDF for presenting and sharing planning results for liver surgery in clinical routine	25551375	10.1371/journal.pone.0115697	No	Danz 2011	Google	Duplicate	2/5
	2015-02	Gkantidis	Evaluation of 3-dimensional superimposition techniques on various skeletal structures of the head using surface models	25706151	10.1371/journal.pone.0118810	No	Danz 2011	Google	No 3D-PDF	2/9
	2015-03	Newe	Towards an easier creation of three-dimensional data for embedding into scholarly 3D PDF (Portable Document Format) files	25780759	10.7717/peerj.794	No	Danz 2011	Google	Duplicate	2/5
	2016-03	Barreto	Reliability of digital orthodontic setups	26042573	10.2319/120914-890.1	No	Danz 2011	Google	No 3D-PDF	2/9
	2016-08	Kato	Three-dimensional imaging of internal tooth structures: Applications in dental education	-	10.1016/j.job.2016.05.004	No	Danz 2011	Google	Duplicate	2/5
	2015-10	Mavar-Haramija	Interactive 3D-PDF Presentations for the Simulation and Quantification of Extended Endoscopic Endonasal Surgical Approaches	26306875	10.1007/s10916-015-0282-7	No	Danz 2011	Google	Duplicate	2/5
	2017-01	Itamiya	Use of eXtensible Virtual Word Description Language (XVL) File to Embed Simply and User-friendly Three-Dimensional Medical Data for PowerPoint Presentation	27930471	10.1097/SCS.0000000000003265	No	Danz 2011	Google	No peer review	2/7
	2016-20	Newe	Enriching scientific publications with interactive 3D PDF: an integrated toolbox for creating ready-to-publish figures	-	10.7717/peerj-cs.64	No	Danz 2011	Google	Duplicate	2/5
	2017-01	Itamiya	Correspondence The Journal of Craniofacial Surgery Volume 28, Number 1, January 2017	-	-	No	Danz 2011	Google	No peer review	2/7	Duplicate of Itamiya, 2017
	2014	Mavar-Haramija	Simulation of surgical procedures and associated quantification methods by 3D PDF documents	-	10.1145/2669711.2669879	No	Danz 2011	Google	Duplicate	2/5
	2014	Yulin	[Application and prospect of digital tooth occlusal model in orthodontic treatment]	-	-	No	Danz 2011	Google	Non-English	2/6	Chinese
	2016-09	Chung	Ten Triangles around Cavernous Sinus for Surgical Approach, Described by Schematic Diagram and Three Dimensional Models with the Sectioned Images	27510391	10.3346/jkms.2016.31.9.1455	No	Shin 2012	PubMed	Duplicate	2/5
	2018-03	Chung	Homepage to distribute the anatomy learning contents including Visible Korean products, comics, and books	29644104	10.5115/acb.2018.51.1.7	Yes	Shin 2012	PubMed	Included
	2018-02	Chung	Three Software Tools for Viewing Sectional Planes, Volume Models, and Surface Models of a Cadaver Hand	29441756	10.3346/jkms.2018.33.e64	No	Shin 2012	PubMed	Duplicate	2/5
	2015-05	Kwon	Virtual Endoscopic and Laparoscopic Exploration of Stomach Wall Based on a Cadaver's Sectioned Images	25931800	10.3346/jkms.2015.30.5.658	No	Shin 2012	PubMed	No 3D-PDF	2/9
	2014-12	Newe	Application and evaluation of interactive 3D PDF for presenting and sharing planning results for liver surgery in clinical routine	25551375	10.1371/journal.pone.0115697	No	Shin 2012	PubMed	Duplicate	2/5
	2013-11	Newe	Simplified generation of biomedical 3D surface model data for embedding into 3D portable document format (PDF) files for publication and education	24260144	10.1371/journal.pone.0079004	No	Shin 2012	PubMed	Duplicate	2/5
	2018-03	Chung	Homepage to distribute the anatomy learning contents including Visible Korean products, comics, and books	29644104	10.5115/acb.2018.51.1.7	No	Shin 2012	Google	Duplicate	2/5
	2013-09	Shin	Two-dimensional sectioned images and three-dimensional surface models for learning the anatomy of the female pelvis	23463707	10.1002/ase.1342	No	Shin 2012	Google	Duplicate	2/5
	2013-08	Park	Accessible and informative sectioned images, color-coded images, and surface models of the ear	23713007	10.1002/ar.22719	No	Shin 2012	Google	Duplicate	2/5
	2013-11	Newe	Simplified generation of biomedical 3D surface model data for embedding into 3D portable document format (PDF) files for publication and education	24260144	10.1371/journal.pone.0079004	No	Shin 2012	Google	Duplicate	2/5
	2014-12	Newe	Application and evaluation of interactive 3D PDF for presenting and sharing planning results for liver surgery in clinical routine	25551375	10.1371/journal.pone.0115697	No	Shin 2012	Google	Duplicate	2/5
	2015-03	Prats-Galino	3D interactive model of lumbar spinal structures of anesthetic interest	25352014	10.1002/ca.22479	No	Shin 2012	Google	Duplicate	2/5
	2016-03	Kim	The reference phantoms: voxel vs polygon	-	10.1177/0146645315626036	No	Shin 2012	Google	No 3D-PDF	2/9
	2013-11	Mavar-Haramija	3D PDF Technology Combined with JavaScript Functions Enables the Creation and Visualization of Interactive 3D Presentations	-	10.1145/2536536.2536548	No	Shin 2012	Google	Duplicate	2/5	Additional tool article
	2015-05	Kwon	Virtual Endoscopic and Laparoscopic Exploration of Stomach Wall Based on a Cadaver's Sectioned Images	25931800	10.3346/jkms.2015.30.5.658	No	Shin 2012	Google	Duplicate	2/5
	2013-03	Yang	[Anatomical and Functional Consideration of the Trigemino-Facial Nervous Communication and Facial Expresssion Muscles]	-	10.11637/kjpa.2013.26.1.1	No	Shin 2012	Google	Non-English	2/6	Korean
	2015-01	Park	Whole courses of the oculomotor, trochlear, and abducens nerves, identified in sectioned images and surface models	25212480	10.1002/ar.23048	Yes	Shin 2012	Google	Included
	2014-09	Park	Improved sectioned images and surface models of the whole dog body	24986152	10.1016/j.aanat.2014.05.036	No	Shin 2012	Google	Duplicate	2/5
	2015	Shin	Segmentation and surface reconstruction of a cadaver heart on Mimics software	26339820	10.5603/FM.2015.0056	No	Shin 2012	Google	Duplicate	2/5
	2015-07	Shin	Sectioned Images and Surface Models of a Cadaver for Understanding the Dorsalis Pedis Flap	26079120	10.1097/SCS.0000000000001618	No	Shin 2012	Google	Duplicate	2/5
	2015-09	Chung	Software to Browse the Pictures of Two Knees in Diverse States of Dissection, Flexion and Rotation	-	10.4067/S0717-95022015000300032	Yes	Shin 2012	Google	Included
	2015-10	Mavar-Haramija	Interactive 3D-PDF Presentations for the Simulation and Quantification of Extended Endoscopic Endonasal Surgical Approaches	26306875	10.1007/s10916-015-0282-7	No	Shin 2012	Google	Duplicate	2/5
	2015-08	Chung	Six Walls of the Cavernous Sinus Identified by Sectioned Images and Three-Dimensional Models: Anatomic Report	25839400	10.1016/j.wneu.2015.03.049	Yes	Shin 2012	Google	Included
	2015-04	Shin	Surface models and gradually stripped volume model to explore the foot muscles	-	10.2399/ana.14.052	Yes	Shin 2012	Google	Included
	2015-06	Chung	[A Guide Book for Children and Adolescents to Experience Anatomy and Clinics]	-	10.11637/kjpa.2015.28.2.79	No	Shin 2012	Google	Non-English	2/6	Korean
	2014-10	Rico	Possibilities of application of 3D-PDF documents to represent models and tridimensional images in medicine	-	10.1145/2669711.2669878	No	Shin 2012	Google	Duplicate	2/5
	2017-12	Park	Digital anatomy using the surface models in portable document format file for self-learning and evaluation	-	10.4103/digm.digm_29_17	Yes	Shin 2012	Google	Included
	2015	Chung	Programa para Navegar las Imágenes de Dos Rodillas en Diversos Estados de Disección, Flexión y Rotación	-	10.4067/S0717-95022015000300032	No	Shin 2012	Google	Duplicate	2/5	Spanish title of (Chung, 2015 "Software to Browse the Pictures of Two Knees in Diverse States of Dissection, Flexion and Rotation")
	2017	Chung	Integrated Comics and Visible Korean Movies for the Learning of Systemic Anatomy by Non-Expert People	-	10.4067/S0717-95022017000300014	Yes	Shin 2012	Google	Included
	2017	Chung	Cómics Integrados y Películas Coreanas Visibles para el Aprendizaje de la Anatomía Sistémica por Personas no Expertas	-	10.4067/S0717-95022017000300014	No	Shin 2012	Google	Duplicate	2/5	Spanish title of (Chung, 2017 "Integrated Comics and Visible Korean Movies for the Learning of Systemic Anatomy by Non-Expert People")
	2016-10	Shin	Sectioned images and surface models of a cadaver for understanding the free vascularized anterior rib flap	27830889	10.5603/FM.a2016.0035	No	Shin 2012	Google	Duplicate	2/5
	2015	Jang	Archivos en Formato de Documento Portátil con Modelos de Superficie para Aprender la Forma Estereoscópica de los Músculos del Pié	-	10.4067/S0717-95022015000400016	No	Shin 2012	Google	Duplicate	2/5	Spanish title of (Jang, 2015 "Portable Document Format File Containing the Surface Models to Learn the Stereoscopic Shape of Foot Muscles")
	2016-03	Shin	Surface Reconstruction and Optimization of Cerebral Cortex for Application Use	26854785	10.1097/SCS.0000000000002352	Yes	Shin 2012	Google	Included		3D PDFs requested from author via mail.
	2015	Jang	Portable Document Format File Containing the Surface Models to Learn the Stereoscopic Shape of Foot Muscles	-	10.4067/S0717-95022015000400016	No	Shin 2012	Google	Duplicate	2/5
	2015	Chung	Mesa de Disección Virtual que Incluye las Imágenes de Visible Korean, Complementadas por Programa de Libre Acceso con Igual Información	-	10.4067/S0717-95022015000200006	Yes	Shin 2012	Google	Included		Title in Spanish, but article in English ("Virtual Dissection Table Including the Visible Korean Images, Complemented by Free Software of the Same Data")
	2016-09	Chung	Ten Triangles around Cavernous Sinus for Surgical Approach, Described by Schematic Diagram and Three Dimensional Models with the Sectioned Images	27510391	10.3346/jkms.2016.31.9.1455	No	Shin 2012	Google	Duplicate	2/5
	2015	Shin	Movimiento Virtual de las Articulaciones Talocrural y Subtalar Utilizando Modelos de Superficie de Cadáveres	-	10.4067/S0717-95022015000300014	No	Shin 2012	Google	Duplicate	2/5	Spanish title of (Shin, 2015 "Virtual Movement of the Ankle and Subtalar Joints Using Cadaver Surface Models")
	2016-11	Chung	Colonoscopy tutorial software made with a cadaver's sectioned images	27475426	10.1016/j.aanat.2016.06.010	Yes	Shin 2012	Google	Included
	2017-03	Chung	Surface models and gradually peeled volume model to explore hand structures	28274804	10.1016/j.aanat.2017.02.002	Yes	Shin 2012	Google	Included
	2014	Mavar-Haramija	Simulation of surgical procedures and associated quantification methods by 3D PDF documents	-	10.1145/2669711.2669879	No	Shin 2012	Google	Duplicate	2/5
	2016	Chung	Modelos de Volumen Descortezados y Apilados del Estómago Producidos a Partir de Imágenes Seccionales de un Cadáver	-	10.4067/S0717-95022016000300020	Yes	Shin 2012	Google	Included		Title in Spanish, but article in English ("Peeled and Piled Volume Models of the Stomach Made from a Cadaver’s Sectioned Images")
	2014	Abdel-Rahman	Manufacture of Anatomical Synthetic Demonstrating Models	-	-	No	Shin 2012	Google	No 3D-PDF	2/9	Probably predatory journal: dubious peer review.
	2015	Shin	Virtual Movement of the Ankle and Subtalar Joints Using Cadaver Surface Models	-	10.4067/S0717-95022015000300014	No	Shin 2012	Google	Duplicate	2/5
	2016-01	Park	Software for browsing sectioned images of a dog body and generating a 3D model	26219434	10.1002/ar.23200	No	Shin 2012	Google	Duplicate	2/5
	2015	Jung	[A guide to the anatomy and clinical experience of children and adolescents]	-	-	No	Shin 2012	Google	Non-English	2/6	Korean
	2016	Yang Xiaokai	[Medical Imaging Export 3D models and create 3D PDF files]	-	-	No	Shin 2012	Google	Non-English	2/6	Chinese
	2013	Chang	[Creation of human body 3D image using sectional image]	-	-	No	Shin 2012	Google	Non-English	2/6	Korean
	2016	Yang Xiaokai	[Medical image derived 3D model and the establishment of 3D PDF file method]	-	-	No	Shin 2012	Google	Duplicate	2/5
	2014	Rico	Desarrollo y validación de una herramienta interactiva de visualización 3D aplicada a la Radiología	-	-	No	Shin 2012	Google	Duplicate	2/5
	2014-12	Newe	Application and evaluation of interactive 3D PDF for presenting and sharing planning results for liver surgery in clinical routine	25551375	10.1371/journal.pone.0115697	No	Phelps 2012	PubMed	Duplicate	2/5
	2013-11	Newe	Simplified generation of biomedical 3D surface model data for embedding into 3D portable document format (PDF) files for publication and education	24260144	10.1371/journal.pone.0079004	No	Phelps 2012	PubMed	Duplicate	2/5
	2013-11	Newe	Simplified generation of biomedical 3D surface model data for embedding into 3D portable document format (PDF) files for publication and education	24260144	10.1371/journal.pone.0079004	No	Phelps 2012	Google	Duplicate	2/5
	2018-03	Valera-Melé	A Novel and Freely Available Interactive 3d Model of the Internal Carotid Artery	29508089	10.1007/s10916-018-0919-4	No	Phelps 2012	Google	Duplicate	2/5
	2014-04	Prats-Galino	Three‐dimensional interactive model of lumbar spinal structures	24738818	10.1111/anae.12690	No	Phelps 2012	Google	No peer review	2/7	Communication letter
	2014-12	Newe	Application and evaluation of interactive 3D PDF for presenting and sharing planning results for liver surgery in clinical routine	25551375	10.1371/journal.pone.0115697	No	Phelps 2012	Google	Duplicate	2/5
	2015-03	Prats-Galino	3D interactive model of lumbar spinal structures of anesthetic interest	25352014	10.1002/ca.22479	No	Phelps 2012	Google	Duplicate	2/5
	2014-05	Francis	Prothrombin complex concentrate reversal of warfarin in patients with hip fracture	24738817	10.1111/anae.12702	No	Phelps 2012	Google	Duplicate	2/5	Google Error: Article does not cite Phelps (2012)
	2015-10	Mavar-Haramija	Interactive 3D-PDF Presentations for the Simulation and Quantification of Extended Endoscopic Endonasal Surgical Approaches	26306875	10.1007/s10916-015-0282-7	No	Phelps 2012	Google	Duplicate	2/5
	2014-10	Rico	Possibilities of application of 3D-PDF documents to represent models and tridimensional images in medicine	-	10.1145/2669711.2669878	No	Phelps 2012	Google	Duplicate	2/5
	2015	Jang	Archivos en Formato de Documento Portátil con Modelos de Superficie para Aprender la Forma Estereoscópica de los Músculos del Pié	-	10.4067/S0717-95022015000400016	No	Phelps 2012	Google	Duplicate	2/5	Spanish title of (Jang, 2015 "Portable Document Format File Containing the Surface Models to Learn the Stereoscopic Shape of Foot Muscles")
	2016-02	Newe	Enriching scientific publications with interactive 3D PDF: an integrated toolbox for creating ready-to-publish figures	-	10.7717/peerj-cs.64	No	Phelps 2012	Google	Duplicate	2/5
	2015	Jang	Portable Document Format File Containing the Surface Models to Learn the Stereoscopic Shape of Foot Muscles	-	10.4067/S0717-95022015000400016	No	Phelps 2012	Google	Duplicate	2/5
	2015	Shin	Movimiento Virtual de las Articulaciones Talocrural y Subtalar Utilizando Modelos de Superficie de Cadáveres	-	10.4067/S0717-95022015000300014	No	Phelps 2012	Google	Duplicate	2/5	Spanish title of (Shin, 2015 "Virtual Movement of the Ankle and Subtalar Joints Using Cadaver Surface Models")
	2014	Mavar-Haramija	Simulation of surgical procedures and associated quantification methods by 3D PDF documents	-	10.1145/2669711.2669879	No	Phelps 2012	Google	Duplicate	2/5
	2015	Shin	Virtual Movement of the Ankle and Subtalar Joints Using Cadaver Surface Models	-	10.4067/S0717-95022015000300014	No	Phelps 2012	Google	Duplicate	2/5
	2014-11	Ketoff	Three-Dimensional Reconstructions From Computed Tomographic Scans on Smartphones and Tablets: A Simple Tutorial for the Ward and Operating Room Using Public Domain Software	25438270	10.1016/j.joms.2014.07.011	No	Phelps 2012	Google	No 3D-PDF	2/9
	2016	Yang Xiaokai	[Medical image derived 3D model and the establishment of 3D PDF file method]	-	-	No	Phelps 2012	Google	Duplicate	2/5
	2014-04	Lautenschlager	Digital dissection - using contrast-enhanced computed tomography scanning to elucidate hard- and soft-tissue anatomy in the Common Buzzard Buteo buteo	24350638	10.1111/joa.12153	No	Lautenschl. 2013	Google	Duplicate	2/5
	2018-02	Bicknell	A 3D anatomical atlas of appendage musculature in the chelicerate arthropod Limulus polyphemus	29444161	10.1371/journal.pone.0191400	No	Lautenschl. 2013	Google	Duplicate	2/5
	2018-02	Lautenschlager	Sensory Evolution and Ecology of Early Turtles Revealed by Digital Endocranial Reconstructions	-	10.3389/fevo.2018.00007	No	Lautenschl. 2013	Google	Non-biomedical	2/8
	2014	Lautenschlager	Cranial anatomy of Erlikosaurus andrewsi (Dinosauria, Therizinosauria): new insights based on digital reconstruction	-	10.1080/02724634.2014.874529	No	Lautenschl. 2013	Google	Non-biomedical	2/8
	2014-06	Cox	Digital dissection of the masticatory muscles of the naked mole-rat, Heterocephalus glaber (Mammalia, Rodentia)	25024917	10.7717/peerj.448	Yes	Lautenschl. 2013	Google	Included
	2015	Marek	The skull and endocranium of a Lower Jurassic ichthyosaur based on digital reconstructions	-	10.1111/pala.12174	No	Lautenschl. 2013	Google	No 3D-PDF	2/9
	2014-07	Lautenschlager	Beyond the print - virtual paleontology in science publishing, outreach, and education	26306051	10.1666/13-085	No	Lautenschl. 2013	Google	Duplicate	2/5
	2015-02	Sharp	Morphology of the jaw-closing musculature in the common wombat (Vombatus ursinus) using digital dissection and magnetic resonance imaging	25707001	10.1371/journal.pone.0117730	Yes	Lautenschl. 2013	Google	Included
	2014-05	Quayle	An interactive three dimensional approach to anatomical description-the jaw musculature of the Australian laughing kookaburra (Dacelo novaeguineae)	24860694	10.7717/peerj.355	No	Lautenschl. 2013	Google	Duplicate	2/5
	2017-04	Lebrun	MorphoMuseuM: An Online Platform for Publication and Storage of Virtual Specimens	-	1017/scs.2017.14	No	Lautenschl. 2013	Google	Duplicate	2/5
	2015	Jocks	An investigation to examine the most appropriate methodology to capture historical and modern preserved anatomical specimens for use in the digital age to improve access: a pilot study	-	-	No	Lautenschl. 2013	Google	Duplicate	2/5
	2016-10	Lautenschlager	Reconstructing the past: methods and techniques for the digital restoration of fossils	27853548	10.1098/rsos.160342	No	Lautenschl. 2013	Google	No 3D-PDF	2/9	Mentions possibility of embedding 3D in PDF.
	2016-08	Kato	Three-dimensional imaging of internal tooth structures: Applications in dental education	-	10.1016/j.job.2016.05.004	No	Lautenschl. 2013	Google	Duplicate	2/5
	2016-07	Lautenschlager	Neural and endocranial anatomy of Triassic phytosaurian reptiles and convergence with fossil and modern crocodylians	27547557	10.7717/peerj.2251	No	Lautenschl. 2013	Google	Non-biomedical	2/8
	2017-08	Amson	The PostcranialMusculoskeletal System of Xenarthrans: Insights from over Two Centuries of Research and Future Directions	-	10.1007/s10914-017-9408-7	No	Lautenschl. 2013	Google	No 3D-PDF	2/9
	2016-20	Newe	Enriching scientific publications with interactive 3D PDF: an integrated toolbox for creating ready-to-publish figures	-	10.7717/peerj-cs.64	No	Lautenschl. 2013	Google	Duplicate	2/5
	2016-11	Lautenschlager	Morphological evolution of the mammalian jaw adductor complex	27878942	10.1111/brv.12314	No	Lautenschl. 2013	Google	Non-biomedical	2/8
	2017-04	Klinkhamer	Digital dissection and three-dimensional interactive models of limb musculature in the Australian estuarine crocodile (Crocodylus porosus).3d	28384201	10.1371/journal.pone.0175079	Yes	Lautenschl. 2013	Google	Included
	2017	Laaß	Neutron tomography and X-ray tomography as tools for the morphological investigation of non-mammalian synapsids	-	10.1016/j.phpro.2017.06.013	Yes	Lautenschl. 2013	Google	Included
	2017-11	Brum	Description of uncommon pneumatic structures of a noasaurid (Theropoda, Dinosauria) cervical vertebra to the Bauru Group (Upper Cretaceous), Brazil	-	10.1016/j.cretres.2017.10.012	No	Lautenschl. 2013	Google	Non-biomedical	2/8
	2016-05	Bandeira	A New Giant Titanosauria (Dinosauria: Sauropoda) from the Late Cretaceous Bauru Group, Brazil	27706250	10.1371/journal.pone.0163373	No	Lautenschl. 2013	Google	Non-biomedical	2/8
	2016-07	Jeong	Anti-lipoapoptotic effects of Alisma orientalis extract on non-esterified fatty acid-induced HepG2 cells	27456850	10.1186/s12906-016-1181-2	No	Barnes 2013	PubMed	No 3D-PDF	2/9
	2014-06	Muschelli	brainR: Interactive 3 and 4D Images of High Resolution Neuroimage Data	27330829	-	No	Barnes 2013	PubMed	No 3D-PDF	2/9
	2015-09	White	Forearm Range of Motion in Australovenator wintonensis (Theropoda, Megaraptoridae)	26368529	10.1371/journal.pone.0137709	No	Barnes 2013	PubMed	Duplicate	2/5
	2014-07	Lautenschlager	Beyond the print - virtual paleontology in science publishing, outreach, and education	26306051	10.1666/13-085	No	Barnes 2013	PubMed	Duplicate	2/5
	2015-03	Newe	Towards an easier creation of three-dimensional data for embedding into scholarly 3D PDF (Portable Document Format) files	25780759	10.7717/peerj.794	No	Barnes 2013	PubMed	Duplicate	2/5
	2015-02	Sharp	Morphology of the jaw-closing musculature in the common wombat (Vombatus ursinus) using digital dissection and magnetic resonance imaging	25707001	10.1371/journal.pone.0117730	No	Barnes 2013	PubMed	Duplicate	2/5
	2014-12	Newe	Application and evaluation of interactive 3D PDF for presenting and sharing planning results for liver surgery in clinical routine	25551375	10.1371/journal.pone.0115697	No	Barnes 2013	PubMed	Duplicate	2/5
	2014-05	Quayle	An interactive three dimensional approach to anatomical description-the jaw musculature of the Australian laughing kookaburra (Dacelo novaeguineae)	24860694	10.7717/peerj.355	No	Barnes 2013	PubMed	Duplicate	2/5
	2013-07	White	New Australovenator Hind Limb Elements Pertaining to the Holotype Reveal the Most Complete Neovenatorid Leg	23894328	10.1371/journal.pone.0068649	No	Barnes 2013	PubMed	Duplicate	2/5
	2013-07	White	New Australovenator Hind Limb Elements Pertaining to the Holotype Reveal the Most Complete Neovenatorid Leg	23894328	10.1371/journal.pone.0068649	No	Barnes 2013	Google	Duplicate	2/5
	2014-12	Newe	Application and evaluation of interactive 3D PDF for presenting and sharing planning results for liver surgery in clinical routine	25551375	10.1371/journal.pone.0115697	No	Barnes 2013	Google	Duplicate	2/5
	2014-07	Lautenschlager	Beyond the print - virtual paleontology in science publishing, outreach, and education	26306051	10.1666/13-085	No	Barnes 2013	Google	Duplicate	2/5
	2015-02	Sharp	Morphology of the jaw-closing musculature in the common wombat (Vombatus ursinus) using digital dissection and magnetic resonance imaging	25707001	10.1371/journal.pone.0117730	No	Barnes 2013	Google	Duplicate	2/5
	2014-05	Quayle	An interactive three dimensional approach to anatomical description-the jaw musculature of the Australian laughing kookaburra (Dacelo novaeguineae)	24860694	10.7717/peerj.355	No	Barnes 2013	Google	Duplicate	2/5
	2015-03	Newe	Towards an easier creation of three-dimensional data for embedding into scholarly 3D PDF (Portable Document Format) files	25780759	10.7717/peerj.794	No	Barnes 2013	Google	Duplicate	2/5
	2016	Gan	Biodegradable, thermoresponsive PNIPAM-based hydrogel scaffolds for the sustained release of levofloxacin	-	10.1039/C6RA03045A	No	Barnes 2013	Google	No 3D-PDF	2/9
	2014-06	Muschelli	brainR: Interactive 3 and 4D Images of High Resolution Neuroimage Data	27330829	-	No	Barnes 2013	Google	Duplicate	2/5
	2015-04	Sarraf	Intra-Hepatic Cholangiocarcinoma Treated with GEMOX+ Cetuximab Protocol	-	10.3823/1685	No	Barnes 2013	Google	No 3D-PDF	2/9
	2015-09	White	Forearm Range of Motion in Australovenator wintonensis (Theropoda, Megaraptoridae)	26368529	10.1371/journal.pone.0137709	No	Barnes 2013	Google	Duplicate	2/5
	2017-03	Leisenberg	[Visualizations and visualization strategies in dentistry]	-	10.1007/s00481-016-0427-3	No	Barnes 2013	Google	Non-English	2/6	German
	2014	Moore	Precision In Document Formats	-	-	No	Barnes 2013	Google	No peer review	2/7	Thesis
	2014	Moore	Infinite Precision Document Formats	-	-	No	Barnes 2013	Google	No peer review	2/7	Work paper
	2017-06	Turk	Boxes of Model Building and Visualization	-	-	No	Barnes 2013	Google	No peer review	2/7	Book chapter
	2016-20	Newe	Enriching scientific publications with interactive 3D PDF: an integrated toolbox for creating ready-to-publish figures	-	10.7717/peerj-cs.64	No	Barnes 2013	Google	Duplicate	2/5
	2015-09	Bahls	LaTeXnics: The effect of specialized typesetting software on STEM students' composition processes	-	10.1016/j.compcom.2015.06.006	No	Barnes 2013	Google	Non-biomedical	2/8
	2016-07	Jeong	Anti-lipoapoptotic effects of Alisma orientalis extract on non-esterified fatty acid-induced HepG2 cells	27456850	10.1186/s12906-016-1181-2	No	Barnes 2013	Google	Duplicate	2/5
	2016-09	Wu	In situ Raman spectroscopy study of metal-enhanced hydrogenation and dehydrogenation of VO2	-	10.1088/0953-8984/28/43/434003	No	Barnes 2013	Google	No 3D-PDF	2/9
	2016-11	Yan	Easily Separated a Novel rGO‐MMT Three‐Dimensional Aerogel with Good Adsorption and Recyclable Property	-	10.1002/slct.201601028	No	Barnes 2013	Google	Non-biomedical	2/8
		Diego	THE VIRTUAL BIOLOGY OF SEPSID FLIES: 3D COMPUTER GRAPHICS TOOLS FOR RESEARCH IN MORPHOLOGY, SYSTEMATICS AND BIOMECHANICS	-	-	No	Barnes 2013	Google	No peer review	2/7	Thesis
	2017-05	Yang	A water-soluble and highly phosphorescent cyclometallated iridium complex with versatile sensing capability	28213219	10.1016/j.talanta.2017.01.050	No	Barnes 2013	Google	No 3D-PDF	2/9
	2017-05	Manteau	Reading small scalar data fields: color scales vs. Detail on Demand vs. FatFonts	-	-	No	Barnes 2013	Google	No 3D-PDF	2/9
	2017-05	Chen	Decomposition behavior of ammonium nitrate on ceria catalysts and its role in NH3-SCR reaction		10.1039/C7CY00509A	No	Barnes 2013	Google	No 3D-PDF	2/9
	2015-03	Newe	Towards an easier creation of three-dimensional data for embedding into scholarly 3D PDF (Portable Document Format) files	25780759	10.7717/peerj.794	No	Newe 2013	PubMed	Duplicate	2/5
	2014-12	Newe	Application and evaluation of interactive 3D PDF for presenting and sharing planning results for liver surgery in clinical routine	25551375	10.1371/journal.pone.0115697	No	Newe 2013	PubMed	Duplicate	2/5
	2014-12	Newe	Application and evaluation of interactive 3D PDF for presenting and sharing planning results for liver surgery in clinical routine	25551375	10.1371/journal.pone.0115697	No	Newe 2013	Google	Duplicate	2/5
	2015-03	Newe	Towards an easier creation of three-dimensional data for embedding into scholarly 3D PDF (Portable Document Format) files	25780759	10.7717/peerj.794	No	Newe 2013	Google	Duplicate	2/5
	2015	Jocks	An investigation to examine the most appropriate methodology to capture historical and modern preserved anatomical specimens for use in the digital age to improve access: a pilot study	-	-	No	Newe 2013	Google	Duplicate	2/5
	2016-20	Newe	Enriching scientific publications with interactive 3D PDF: an integrated toolbox for creating ready-to-publish figures	-	10.7717/peerj-cs.64	No	Newe 2013	Google	Duplicate	2/5
	2016-08	Kato	Three-dimensional imaging of internal tooth structures: Applications in dental education	-	10.1016/j.job.2016.05.004	No	Newe 2013	Google	Duplicate	2/5
	2017-01	Itamiya	Use of eXtensible Virtual Word Description Language (XVL) File to Embed Simply and User-friendly Three-Dimensional Medical Data for PowerPoint Presentation	27930471	10.1097/SCS.0000000000003265	No	Newe 2013	Google	Duplicate	2/5
	2017-11	Zhang	U3D File Format Analyzing and 3DPDF Generating Method	-	10.1007/978-981-10-7389-2_14	No	Newe 2013	Google	Duplicate	2/5	Additional tool article
	2014-10	Rico	Possibilities of application of 3D-PDF documents to represent models and tridimensional images in medicine	-	10.1145/2669711.2669878	No	Newe 2013	Google	Duplicate	2/5
	2017-04	Rico	New Generation of Three-Dimensional Tools to Learn Anatomy	28405946	10.1007/s10916-017-0725-4	Yes	Newe 2013	Google	Included		Implicitely deals with 3D PDF. PDF technology is not named explicitely, but is IS PDF…
	2017-01	Itamiya	Correspondence The Journal of Craniofacial Surgery Volume 28, Number 1, January 2017	-	-	No	Newe 2013	Google	Duplicate	2/5
	2014	Aalbersberg	Bringing 3D visualization into the online research article		10.3233/ISU-140721	Yes	Newe 2013	Google	Included		Only mentions possibility of embedding 3D in PDF.
	2016	Newe	Using Interactive 3D PDF for Exploring Complex Biomedical Data: Experiences and Solutions	27577484	10.3233/978-1-61499-678-1-740	No	Newe 2013	Google	Duplicate	2/5
	2016	Yang Xiaokai	[Medical image derived 3D model and the establishment of 3D PDF file method]	-	-	No	Newe 2013	Google	Duplicate	2/5
	2014	Rico	[Development and validation of an interactive 3D visualization tool applied to Radiology]	-	-	No	Newe 2013	Google	Duplicate	2/5
	2014-04	Prats-Galino	Three‐dimensional interactive model of lumbar spinal structures	24738818	10.1111/anae.12690	No	Mavar-Haramija	Google	Duplicate	2/5
	2014-05	Francis	Prothrombin complex concentrate reversal of warfarin in patients with hip fracture	24738817	10.1111/anae.12702	No	Mavar-Haramija	Google	Duplicate	2/5	Google Error: Article does not cite Phelps (2012)
	2014	Mavar-Haramija	Simulation of surgical procedures and associated quantification methods by 3D PDF documents	-	10.1145/2669711.2669879	No	Mavar-Haramija	Google	Duplicate	2/5
	2017-11	Fredericksen	Three-dimensional visualization and a deep-learning model reveal complex fungal parasite networks in behaviorally manipulated ants	29114054	10.1073/pnas.1711673114	Yes	van de Kamp 2014	PubMed	Included
	2017-03	Yuen	Accuracy and reliability of cetacean cranial measurements using computed tomography three dimensional volume rendered images	28329016	10.1371/journal.pone.0174215	No	van de Kamp 2014	PubMed	No 3D-PDF	2/9
	2016-07	Fischer	Revision and Microtomography of the Pheidole knowlesi Group, an Endemic Ant Radiation in Fiji (Hymenoptera, Formicidae, Myrmicinae)Myrmicinae)	27462877	10.1371/journal.pone.0158544	Yes	van de Kamp 2014	PubMed	Included
	2016-03	Lauridsen	From tissue to silicon to plastic: three-dimensional printing in comparative anatomy and physiology	27069653	10.1098/rsos.150643	No	van de Kamp 2014	PubMed	Duplicate	2/5
	2016-01	Riedel	Revision of the Australian species of the weevil genus Trigonopterus Fauvel	26877696	10.3897/zookeys.556.6126	No	van de Kamp 2014	PubMed	No 3D-PDF	2/9
	2016-02	Schwermann	Preservation of three-dimensional anatomy in phosphatized fossil arthropods enriches evolutionary inference	26854367	10.7554/eLife.12129	No	van de Kamp 2014	PubMed	Duplicate	2/5
	2015-03	Newe	Towards an easier creation of three-dimensional data for embedding into scholarly 3D PDF (Portable Document Format) files	25780759	10.7717/peerj.794	No	van de Kamp 2014	PubMed	Duplicate	2/5
	2016-01	van de Kamp	Micromorphology of the elytral cuticle of beetles, with an emphasis on weevils (Coleoptera: Curculionoidea)	26529582	10.1016/j.asd.2015.10.002	No	van de Kamp 2014	Google	No 3D-PDF	2/9
	2015-11	van de Kamp	Comparative thorax morphology of death-feigning flightless cryptorhynchine weevils (Coleoptera: Curculionidae) based on 3D reconstructions	26259678	10.1016/j.asd.2015.10.002	No	van de Kamp 2014	Google	Duplicate	2/5
	2015-03	Newe	Towards an easier creation of three-dimensional data for embedding into scholarly 3D PDF (Portable Document Format) files	25780759	10.7717/peerj.794	No	van de Kamp 2014	Google	Duplicate	2/5
	2016	Musumeci	Welcome to the New Open Access Journal of Functional Morphology and Kinesiology	-	-	No	van de Kamp 2014	Google	No peer review	2/7	Editorial.
	2016-03	Lauridsen	From tissue to silicon to plastic: three-dimensional printing in comparative anatomy and physiology	27069653	10.1098/rsos.150643	No	van de Kamp 2014	Google	Duplicate	2/5
	2016-01	Riedel	Revision of the Australian species of the weevil genus Trigonopterus Fauvel	26877696	10.3897/zookeys.556.6126	No	van de Kamp 2014	Google	Duplicate	2/5
	2016-02	Schwermann	Preservation of three-dimensional anatomy in phosphatized fossil arthropods enriches evolutionary inference	26854367	10.7554/eLife.12129	No	van de Kamp 2014	Google	Duplicate	2/5
	2017-01	Itamiya	Use of eXtensible Virtual Word Description Language (XVL) File to Embed Simply and User-friendly Three-Dimensional Medical Data for PowerPoint Presentation	27930471	10.1097/SCS.0000000000003265	No	van de Kamp 2014	Google	Duplicate	2/5
	2015	van de Kamp	Beetle Elytra as Role Models for Lightweight Building Construction	-	-	No	van de Kamp 2014	Google	No 3D-PDF	2/9
	2016	Kehr	Making Terrain and Models Portable Using 3D GeoPDFs	-	-	No	van de Kamp 2014	Google	Non-biomedical	2/8	Deals with 3D PDF
	2016-01	Riedel	Large‐scale molecular phylogeny of Cryptorhynchinae (Coleoptera, Curculionidae) from multiple genes suggests American origin and later Australian radiation	-	10.1111/syen.12170	No	van de Kamp 2014	Google	No 3D-PDF	2/9
	2016-20	Newe	Enriching scientific publications with interactive 3D PDF: an integrated toolbox for creating ready-to-publish figures	-	10.7717/peerj-cs.64	No	van de Kamp 2014	Google	Duplicate	2/5
	2017	Mexner	OpenGL® API-Based Analysis of Large Datasets in a Cloud Environment	-	-	No	van de Kamp 2014	Google	No peer review	2/7
	2017-11	Fredericksen	Three-dimensional visualization and a deep-learning model reveal complex fungal parasite networks in behaviorally manipulated ants	29114054	10.1073/pnas.1711673114	No	van de Kamp 2014	Google	Duplicate	2/5
	2017-06	van de Kamp	Fast Synchrotron X-ray Microtomography of Extant and Fossil Insects	-	-	No	van de Kamp 2014	Google	No 3D-PDF	2/9
	2016	Ji	Development of an Intelligent Teaching System Based on 3D Technology in the Course of Digital Animation Production	-	10.3991/ijet.v11i09.6116	No	van de Kamp 2014	Google	No 3D-PDF	2/9
	2017-11	Wang	Too hard to swallow: A secret secondary defence of an aposematic insect	29180599	10.1242/jeb.172486	No	van de Kamp 2014	Google	No 3D-PDF	2/9
	2016	Wipfler	A review of methods for analysing insect structures—the role of morphology in the age of phylogenomics	27939712	10.1016/j.cois.2016.09.004	No	van de Kamp 2014	Google	No 3D-PDF	2/9
	2017-04	Baird	X-ray micro computed-tomography	-	10.1016/j.cub.2017.01.066	No	van de Kamp 2014	Google	No peer review	2/7	Quick guide only
	2017-10	Schachner	Pulmonary anatomy and a case of unilateral aplasia in a common snapping turtle (Chelydra serpentina): developmental perspectives on cryptodiran lungs	29063595	10.1111/joa.12722	Yes	Newe 2013	Google	Included
	2017-01	Itamiya	Correspondence The Journal of Craniofacial Surgery Volume 28, Number 1, January 2017	-	-	No	van de Kamp 2014	Google	Duplicate	2/5
	2017-01	Bergmann	Inspiration from VR Gaming Technology: Deep Immersion and Realistic Interaction for Scientific Visualization	-	10.5220/0006262903300334	No	van de Kamp 2014	Google	No 3D-PDF	2/9
	2016	Noblett	Extracting Complex Structural Geological Data from Outcrops Using Photogrammetry: Case Studies from Ladakh, Himalaya and the South Coast, NSW	-	-	No	van de Kamp 2014	Google	No peer review	2/7	Thesis
	2017-03	Yuen	Accuracy and reliability of cetacean cranial measurements using computed tomography three dimensional volume rendered images	28329016	10.1371/journal.pone.0174215	No	van de Kamp 2014	Google	Duplicate	2/5
	2016-07	Fischer	Revision and Microtomography of the Pheidole knowlesi Group, an Endemic Ant Radiation in Fiji (Hymenoptera, Formicidae, Myrmicinae)Myrmicinae)	27462877	10.1371/journal.pone.0158544	No	van de Kamp 2014	Google	Duplicate	2/5
	2017-06	Laaß	What Did the “Unossified Zone” of the Non-Mammalian Therapsid Braincase House?	28621458	10.1002/jmor.20583	No	van de Kamp 2014	Google	Duplicate	2/5
	2017-09	Schmelzle	The NOVA project: maximizing beam time efficiency through synergistic analyses of SRμCT data	-	10.1117/12.2275959	No	van de Kamp 2014	Google	No 3D-PDF	2/9
	2014	van de Kamp	Scanning the Past – Synchrotron X-Ray Microtomography of Fossil Wasps in Amber	-	-	No	van de Kamp 2014	Google	No 3D-PDF	2/9
	2016	Newe	Using Interactive 3D PDF for Exploring Complex Biomedical Data: Experiences and Solutions	27577484	10.3233/978-1-61499-678-1-740	No	van de Kamp 2014	Google	Duplicate	2/5
	2016-03	Lösel	Enhancing a diffusion algorithm for 4D image segmentation using local information	-	10.1117/12.2216202	No	van de Kamp 2014	Google	No 3D-PDF	2/9
	2017	Laaß	Neutron tomography and X-ray tomography as tools for the morphological investigation of non-mammalian synapsids	-	10.1016/j.phpro.2017.06.013	No	van de Kamp 2014	Google	Duplicate	2/5
	2016	Schwermann	The Fossil Insects of the Quercy Region: A Historical Review	-	-	No	van de Kamp 2014	Google	No 3D-PDF	2/9
	2016-08	Kato	Three-dimensional imaging of internal tooth structures: Applications in dental education	-	10.1016/j.job.2016.05.004	No	Newe 2015	Google	Duplicate	2/5
	2017-03	Leisenberg	Visualisierungen und Visualisierungsstrategien in der Zahnheilkunde	-	10.1007/s00481-016-0427-3	No	Newe 2015	Google	Duplicate	2/5
	2017-11	Zhang	U3D File Format Analyzing and 3DPDF Generating Method	-	10.1007/978-981-10-7389-2_14	No	Newe 2015	Google	Duplicate	2/5
	2017-08	Polo	Metric Properties of Sundials using 3-D Models from Digital Photography	-	10.1007/s41636-017-0049-8	No	Newe2015	Google	Non-biomedical	2/8
	2016-20	Newe	Enriching scientific publications with interactive 3D PDF: an integrated toolbox for creating ready-to-publish figures	-	10.7717/peerj-cs.64	No	Newe 2015	Google	Duplicate	2/5
		Diego	THE VIRTUAL BIOLOGY OF SEPSID FLIES: 3D COMPUTER GRAPHICS TOOLS FOR RESEARCH IN MORPHOLOGY, SYSTEMATICS AND BIOMECHANICS	-	-	No	Newe 2015	Google	Duplicate	2/5
	2016-11	Rico	Creating interactive 3d models of the skull base for learning anatomy	-	10.1145/3012430.3012561	No	Newe 2015	Google	No 3D-PDF	2/9
	2016	Yang Xiaokai	[Medical image derived 3D model and the establishment of 3D PDF file method]	-	-	No	Newe 2015	Google	Duplicate	2/5
		Yang Xiaokai	[Discussion on precise reduction of benign paroxysmal positional vertigo]	-	-	No	Newe 2015	Google	Non-English	2/6	Chinese
	2017-06	Liu	A look with μCT technology into a treasure trove of fossils: The first two fossils of the millipede order Siphoniulida discovered in Cretaceous Burmese amber (Myriapoda, Diplopoda)	-	10.1016/j.cretres.2017.01.009	no	Newe 2016	Google	Non-biomedical	2/8
	2018-02	Brandner	An Open Source Tool for Creating Model Files for Virtual Volume Rendering in PDF Documents	-	10.1007/978-3-662-56537-7_43	No	Newe 2016	Google	Duplicate	2/5
	2017-06	Liu	A look with μCT technology into a treasure trove of fossils: The first two fossils of the millipede order Siphoniulida discovered in Cretaceous Burmese amber (Myriapoda, Diplopoda)	-	10.1016/j.cretres.2017.01.009	No	Newe 2016	Google	Duplicate	2/5	Google Error: Duplicate entry
					Totally found:	133		Included:	133
								Duplicates:	356
								Non-English:	22
								No peer review:	43
								Non-Biomedical:	48
								No 3D-PDF:	63

## Sheet: Tertiary Results (other source)
	Newe & Becker (2018) Three-Dimensional Portable Document Format (3D PDF) in Clinical Communication and Biomedical Sciences: Systematic Review of Applications, Tools, and Protocols
	JMIR Med Inform
	10.2196/10295
	Tertiary Search Results (other sources)
	Date	Author	Title	PubMed ID	DOI	Relevant	Source	In/exclusion Criteria	Comment
	2009-08	van Wijk	Epicardium and myocardium separate from a common precursor pool by crosstalk between bone morphogenetic protein- and fibroblast growth factor-signaling pathways	19628790	10.1161/CIRCRESAHA.109.203083	Yes	Authors knowledge	Included
	2011-04	Betts	Virtual zooarchaeology: building a web-based reference collection of northern vertebrates for archaeofaunal research and education	-	10.1016/j.jas.2010.06.021	Yes	Elsevier U3D example	Included
	2012-11	Klußmann-Fricke	Evolutionary morphology of the hemolymph vascular system in scorpions: A character analysis	22735399	10.1016/j.asd.2012.06.002	Yes	Elsevier U3D example	Included
	2012-11	Lipke	Formation of primary sperm conjugates in a haplogyne spider (Caponiidae, Araneae) with remarks on the evolution of sperm conjugation in spiders	22982877	10.1016/j.asd.2012.08.001	Yes	Elsevier U3D example	Included
	2013-05	Pingault	Childhood hyperactivity, physical aggression and criminality: a 19-year prospective population-based study	23658752	10.1371/journal.pone.0062594	Yes	Authors knowledge	Included	Uses 3D math graphs
	2014-09	Poelmann	Evolution and development of ventricular septation in the amniote heart	25192012	10.1371/journal.pone.0106569	Yes	Authors knowledge	Included
	2015-08	Li	New insight into the anatomy of the hyolingual apparatus of Alligator mississippiensis and implications for reconstructing feeding in extinct archosaurs	26018316	10.1111/joa.12320	Yes	Authors knowledge	Included
	2016-04	Charles	Musculoskeletal Geometry, Muscle Architecture and Functional Specialisations of the Mouse Hindlimb.3d	27115354	10.1371/journal.pone.0147669	Yes	Authors knowledge	Included
	2016-12	Porter	Vascular patterns in the heads of crocodilians: blood vessels and sites of thermal exchange	27677246	10.1111/joa.12539	Yes	Authors knowledge	Included
	2015-12	Park	Improved Sectioned Images and Surface Models of the Whole Female Body	-	10.4067/S0717-95022015000400022	Yes	Authors knowledge	Included
					Totally found:	10
