# Supplementary material for: Three-Dimensional Portable Document Format (3D PDF) in Clinical Communication and Biomedical Sciences: Systematic Review of Applications, Tools, and Protocols
Source: JMIR Med Inform. 2018 Aug 7;6(3):e10295. doi: 10.2196/10295 (PMC6103636; doi:10.2196/10295)
Supplement: Multimedia Appendix 4 [file medinform_v6i3e10295_app4.xlsx]

## Sheet: Analysis
	Newe & Becker (2018) Three-Dimensional Portable Document Format (3D PDF) in Clinical Communication and Biomedical Sciences: Systematic Review of Applications, Tools, and Protocols
	JMIR Med Inform
	10.2196/10295
	Article Analysis
	1Article types:	Tool		Article describes a method/protocol/software/tool/library to create 3D PDF files.
		Application		Article actually uses 3D PDF to visualize something
		Descriptive		Article describes a way/method/idea how to use/utilize 3D PDFs
		Mentioning Only		Article only mentions the possibility to use 3D PDF (without further details)
												Only if 3D PDF is actually used
								Article type1				3D PDF Features						3D PDF Availability				3D PDF file size (MB)	3D PDF Content
	Date	Year	Author	Title	PubMed ID	DOI	Journal	Tool	Application	Descriptive	Mentioning Only	Geometry only	Multiple Colors & Transparency	PMI/Markup	Scripting	Texture	Animation	Embedded	Supplement	Link to external resources	Not available		Discipline	SHORT Description of Use Case	Personal comment / idea / topic (e.g. for discussion chapter)
Primary search results	2008-09	2008	Kumar	Grasping molecular structures through publication-integrated 3D models	18672371	10.1016/j.tibs.2008.06.004	Trends in Biochemical Sciences	x	x				x					x				3.62	Biochemistry	Visualizaton of a molecule
	2008-11	2008	Ruthensteiner	Embedding 3D models of biological specimens in PDF publications	18785246	10.1002/jemt.20618	Microscopy Research and Technique	x	x				x					x				7.43	Animal anatomy	Visualizaton of anatomy of a limpet
	2009-08	2009	Selvam	Methylation of zebularine: a quantum mechanical study incorporating interactive 3D pdf graphs	19637931	10.1021/jp901678g	Journal of Physical Chemistry		x				x					x				5.53	Biochemistry	Visualizaton of a molecule
	2010-08	2010	Kumar	Leaving the structural ivory tower, assisted by interactive 3D PDF	20541422	10.1016/j.tibs.2010.03.008	Trends in Biochemical Sciences	x	(x)			?	?	?	?	?	?				x		Biochemistry	Visualizaton of a molecule	Articles states that 3D is embedded, but there is no 3D.
	2010-10	2010	Ruthensteiner	Interactive 3D volume rendering in biomedical publications	20562000	10.1016/j.micron.2010.03.010	Micron	x	x				x	x	x	x			x			9.37	General Science	Visualizaton of specimens
	2011-01	2011	de Boer	The interactive presentation of 3D information obtained from reconstructed datasets and 3D placement of single histological sections with the 3D portable document format	21138978	10.1242/dev.051086	Development	x	x				x	x	x				x			4.45	Animal anatomy	Visualizaton of anatomy of a mouse heart
	2011-02	2011	Ganesan	Intramolecular interactions of L-phenylalanine: Valence ionization spectra and orbital momentum distributions of its fragment molecules	20806261	10.1002/jcc.21639	Journal of Computational Chemistry		(x)			?	?	?	?	?	?				x		Biochemistry	Visualizaton of interactions of molecules	Articles states that 3D is embedded, but there is no 3D.
	2011-02	2011	Ziegler	Effectively incorporating selected multimedia content into medical publications	21329532	10.1186/1741-7015-9-17	BMC Medicine	x	x				x	x		x		x				18.4	Human anatomy	Visualization of a face and a brain
	2011-08	2011	Danz	Three-dimensional portable document format: a simple way to present 3-dimensional data in an electronic publication	21803267	10.1016/j.ajodo.2011.04.010	American Journal of Orthodontics and Dentofacial Orthopedics	x	x			x						x				32.2	Human anatomy	Visualization of a dentition
	2012	2012	Gawel	The method of geometrical comparison of 3-dimensional objects created from DICOM images	22744507	10.3233/978-1-61499-067-3-273	Studies in Health Technology and Informatics			x													Human anatomy	Visualization of the spine
	2012-07	2012	Shin	Accessible and informative sectioned images and surface models of a cadaver head	22801119	10.1097/SCS.0b013e31825657d8	Journal of Craniofacial Surgery		x				x			x				x		82.1	Human anatomy	Visualizaton of anatomy of the head
	2012-08	2012	Shin	Portable document format file showing the surface models of cadaver whole body	22876049	10.3346/jkms.2012.27.8.849	Journal of Korean Medical Science	x	x				x			x				x		74.1	Human anatomy	Visualizaton of anatomy of the entire body
	2012-08	2012	de Boer	Growth of the developing mouse heart: an interactive qualitative and quantitative 3D atlas	22617458	10.1016/j.ydbio.2012.05.001	Developmental Biology		x				x		x				x			37.2	Embryology	Visualizaton of development of a mouse embryo
	2012-09	2012	de Bakker	Towards a 3-dimensional atlas of the developing human embryo: the Amsterdam experience	22640940	10.1016/j.reprotox.2012.05.087	Reproductive Toxicology		x				x		x				x			12.5	Embryology	Visualizaton of development of a human heart
	2012-12	2012	Phelps	Embedding 3D radiology models in portable document format	23169728	10.2214/AJR.12.8716	Medical Physics and Informatics	x	x				x						x			7.43	General Science	Creation of 3D PDFs
	2013-01	2013	Genolini	KmL3D: a non-parametric algorithm for clustering joint trajectories	23127283	10.1016/j.cmpb.2012.08.016	Computer Methods and Programs in Biomedicine		x				x					x				6.45	Bioinformatics	Visualizaton of 3D curve graph
	2013-02	2013	Faulwetter	Micro-computed tomography: Introducing new dimensions to taxonomy	23653515	10.3897/zookeys.263.4261	Zookeys		x				x	x	x	x		x				35.4	General Science	Visualizaton of specimens	Article also contains an embedded movie
	2013-06	2013	Holliday	A 3D interactive model and atlas of the jaw musculature of Alligator mississippiensis	23762228	10.1371/journal.pone.0062806	PLoS ONE		x				x						x			13.1	Animal anatomy	Visualizaton of anatomy of an alligator
	2013-08	2013	Park	Accessible and informative sectioned images, color-coded images, and surface models of the ear	23713007	10.1002/ar.22719	The Anatomical Record		x				x							x		50.5	Human anatomy	Visualizaton of anatomy of the ear
	2013-09	2013	Shin	Two-dimensional sectioned images and three-dimensional surface models for learning the anatomy of the female pelvis	23463707	10.1002/ase.1342	Anatomical Sciences Education		x				x			x				x		20.1	Medicine	Visualizaton of anatomy of the female pelvis
	2013-09	2013	Barnes	Embedding and publishing interactive, 3-dimensional, scientific figures in Portable Document Format (PDF) files	24086243	10.1371/journal.pone.0069446	PLoS ONE	x	x				x	x	x	x			x			16.4	General Science	Creation of 3D PDFs
	2013-11	2013	Day	Preoperative mapping of fistula-in-ano: a new three-dimensional MRI-based modelling technique	24119050	10.1111/codi.12438	Colorectal Disease		x				x		x				x			8.89	Medicine	Reporting results of preoperative mapping
	2013-11	2013	Newe	Simplified generation of biomedical 3D surface model data for embedding into 3D portable document format (PDF) files for publication and education	24260144	10.1371/journal.pone.0079004	PLoS ONE	x	x				x						x			3.38	General Science	Creation of 3D models for PDFs
	2014-04	2014	Lautenschlager	Digital dissection - using contrast-enhanced computed tomography scanning to elucidate hard- and soft-tissue anatomy in the Common Buzzard Buteo buteo	24350638	10.1111/joa.12153			x				x						x			16.9	Animal anatomy	Visualizaton of anatomy of a bird
	2014-05	2014	Quayle	An interactive three dimensional approach to anatomical description-the jaw musculature of the Australian laughing kookaburra (Dacelo novaeguineae)	24860694	10.7717/peerj.355	PeerJ		x				x						x			3.56	Animal anatomy	Visualizaton of anatomy of a bird
	2014-05	2014	Jensen	Structure and function of the hearts of lizards and snakes	23998743	10.1111/brv.12056	Biological Reviews		x				x		x				x			18.9	Animal anatomy	Visualizaton of anatomy of a lizard and snake
	2014-07	2014	van de Kamp	Three-dimensional reconstructions come to life--interactive 3D PDF animations in functional morphology	25029366	10.1371/journal.pone.0102355	PLoS ONE	x	x				x				x		x			10	Animal anatomy	Visualizaton of movements of weevil limbs
	2014-09	2014	Park	Improved sectioned images and surface models of the whole dog body	24986152	10.1016/j.aanat.2014.05.036	Annals of Anatomy		x				x							x		283	Animal anatomy	Visualizaton of anatomy of an entire dog
	2014-09	2014	Scherz	A new microhylid frog, genus Rhombophryne, from northeastern Madagascar, and a re-description of R. serratopalpebrosa using micro-computed tomography	25283290	10.11646/zootaxa.3860.6.3	Zootaxa		x				x						x			2.97	Animal anatomy	Visualizaton of anatomy of a frog
	2014-09	2014	Xu	An exponential growth of computational phantom research in radiation protection, imaging, and radiotherapy: a review of the fifty-year history	25144730	10.1088/0031-9155/59/18/R233	Physics in Medicine & Biology		x				x						x			0.2	General Science	Visualizaton of anatomy of a computational phantom
	2014-11	2014	Kato	Aetiology, incidence and morphology of the C-shaped root canal system and its impact on clinical endodontics	24483229	10.1111/iej.12256	International Endodontic Journal		x				x					x				8.78	Human anatomy	Visualizaton of anatomy of a tooth	Article also contains an embedded movie
	2014-12	2014	Newe	Application and evaluation of interactive 3D PDF for presenting and sharing planning results for liver surgery in clinical routine	25551375	10.1371/journal.pone.0115697	PLoS ONE			x													Medicine	Reporting results of Computer Aided Surgery Planning in routine
	2015	2015	Kim	Accessible and informative sectioned images and surface models of the maxillofacial area for orthognathic surgery	26339816	10.5603/FM.2015.0052	Folia Morphologica		x				x							x		144	Human anatomy	Visualizaton of anatomy of the head
	2015	2015	Shin	Segmentation and surface reconstruction of a cadaver heart on Mimics software	26339820	10.5603/FM.2015.0056	Folia Morphologica		x				x			x				x		,	Human anatomy	Visualizaton of anatomy of the heart
	2015-03	2015	Prats-Galino	3D interactive model of lumbar spinal structures of anesthetic interest	25352014	10.1002/ca.22479	Clinical Anatomy		x				x		x	x				x		3.77	Medicine	Visualizaton of anatomy of the spine
	2015-03	2015	Newe	Towards an easier creation of three-dimensional data for embedding into scholarly 3D PDF (Portable Document Format) files	25780759	10.7717/peerj.794	PeerJ	x	x				x					x				2.05	General Science	Creation of 3D models for PDFs
	2015-07	2015	Shin	Sectioned Images and Surface Models of a Cadaver for Understanding the Dorsalis Pedis Flap	26079120	10.1097/SCS.0000000000001618	Journal of Craniofacial Surgery		x				x			x				x		52.7	Human anatomy	Visualizaton of anatomy of the foot
	2015-08	2015	Wu	3D Topography of the Young Adult Anal Sphincter Complex Reconstructed from Undeformed Serial Anatomical Sections	26305117	10.1371/journal.pone.0132226	PLoS ONE		x				x						x			10	Human anatomy	Visualizaton of anatomy of the anal sphincter
	2015-10	2015	Mavar-Haramija	Interactive 3D-PDF Presentations for the Simulation and Quantification of Extended Endoscopic Endonasal Surgical Approaches	26306875	10.1007/s10916-015-0282-7	Journal of Medical Systems		x				x		x	x				x		7.48	Medicine	Simulation of surgical procedures
	2015-11	2015	Prötzel	Systematic revision of the Malagasy chameleons Calumma boettgeri and C. linotum (Squamata: Chamaeleonidae)	26624746	10.11646/zootaxa.4048.2.4	Zootaxa		x			x							x			20.2	Animal anatomy	Visualizaton of anatomy of a chameleon
	2016	2016	Newe	Using Interactive 3D PDF for Exploring Complex Biomedical Data: Experiences and Solutions	27577484	10.3233/978-1-61499-678-1-740	Exploring Complexity in Health: An Interdisciplinary Systems Approach			x													General Science	Short overview over 3D PDF technology
	2016-01	2016	Park	Software for browsing sectioned images of a dog body and generating a 3D model	26219434	10.1002/ar.23200	The Anatomical Record		x				x							x		283	Animal anatomy	Visualizaton of anatomy of an entire dog
	2016-03	2016	Reina	Human Lumbar Ligamentum Flavum Anatomy for Epidural Anesthesia: Reviewing a 3D MR-Based Interactive Model and Postmortem Samples	26891398	10.1213/ANE.0000000000001109	Anesthesia & Analgesia		x				x		x	x				x		3.78	Human anatomy	Visualizaton of anatomy of the spine
	2016-09	2016	Chung	Ten Triangles around Cavernous Sinus for Surgical Approach, Described by Schematic Diagram and Three Dimensional Models with the Sectioned Images	27510391	10.3346/jkms.2016.31.9.1455	Journal of Korean Medical Science		x				x							x		228	Medicine	Surgical approach to lesions around the cavernous sinus
	2016-11	2016	Warmann	Computer-assisted surgery planning in children with complex liver tumors identifies variability of the classical Couinaud classification	27289416	10.1016/j.jpedsurg.2016.05.018	Journal of Pediatric Surgery			x													Medicine	Evaluation of computer-assisted surgery planning in children with complex hepatic tumors.
	2016-10	2016	Shin	Sectioned images and surface models of a cadaver for understanding the free vascularized anterior rib flap	27830889	10.5603/FM.a2016.0035	Folia Morphologica		x				x			x				x		8.45	Human anatomy	Visualizaton of anatomy of thorax
	2017-05	2017	Porro	Digital dissection of the model organism Xenopus laevis using contrast-enhanced computed tomography	28547827	10.1111/joa.12625	Journal of Anatomy		x				x						x			27.9	Animal anatomy	Visualizaton of anatomy of a frog
	2018-01	2018	Shin	Sectioned images and surface models of a cadaver head with reference to botulinum neurotoxin injection	29345721	10.5603/FM.a2018.0005	Folia Morphologica		x				x			x			x			27.8	Human anatomy	Visualizaton of facial structures and interventional proposals	Textures used as labels (instead of PMI)
	2018-02	2018	Husch	Post-operative deep brain stimulation assessment: Automatic data integration and report generation	29429953	10.1016/j.brs.2018.01.031	Brain Stimulation		x				x						x			0.7	Medicine	Post-operative deep brain stimulation assessment
	2018-02	2018	Chung	Three Software Tools for Viewing Sectional Planes, Volume Models, and Surface Models of a Cadaver Hand	29441756	10.3346/jkms.2018.33.e64	Journal of Korean Medical Science		x				x			x				x		13.6	Human anatomy	Visualizaton of anatomy of the hand
	2018-03	2018	Valera-Melé	A Novel and Freely Available Interactive 3d Model of the Internal Carotid Artery	29508089	10.1007/s10916-018-0919-4	Journal of Medical Systems		x				x		x	x				x		11.7	Human anatomy	Visualizaton of anatomy of the internal carotid artery
	2018-03	2018	Elbashti	The Role of Portable Documentation Format in Three-Dimensional Interactive Visualization in Maxillofacial Prosthetics	29590664	10.11607/ijp.5475	International Journal of Prosthodontics			x													Medicine	Visualization of maxillofacial prosthetics
	2018-05	2018	Shin	Sectioned images and 3D models of a cadaver head with reference to dermal filler injection	29481857	10.1016/j.aanat.2018.02.001	Annals of Anatomy		x				x			x			x			64.6	Human anatomy	Visualizaton of facial structures and interventional proposals	Textures used as labels (instead of PMI)
Root Art.	2008-11	2008	Barnes	Incorporating interactive threedimensional graphics in astronomy research papers	-	10.1016/j.newast.2008.03.008	New Astronomy	x	x				x		x	x		x				2.48	Astronomy	Library for creating 3d models for embedding into PDF
	2013-05	2013	Lautenschlager	Palaeontology in the third dimension: a comprehensive guide for the integration of three-dimensional content in publications	-	10.1007/s12542-013-0184-2	Paläontologische Zeitschrift	x	x				x			x		x				27.6	General Science	Visualizaton of specimens
Secondary search results	2008	2008	Baeumler	3D interactive microanatomy of Omalogyra atomus (Philippi, 1841) (Gastropoda, Heterobranchia, Omalogyridae)	-	10.11646/zoosymposia.1.1.9	Zoosymposia		x				x					x				6.92	Animal anatomy	Visualizaton of anatomy of a sea snail
	2008-07	2008	Ziegler	Systematic comparison and reconstruction of sea urchin (Echinoidea) internal anatomy: a novel approach using magnetic resonance imaging	18651948	10.1186/1741-7007-6-33	BMC Biology		x				x					x				9.41	Animal anatomy	Visualizaton of anatomy of a sea urchin
	2009-01	2009	Kumar	Conformational changes within the HLA-A1:MAGE-A1 complex induced by binding of a recombinant antibody fragment with TCR-like specificity	19177349	10.1002/pro.4	Protein Science		x				x					x				6.96	Biochemistry	Visualizaton of a molecule
	2009-03	2009	Truong	Effect of ultrafine-grained titanium surfaces on adhesion of bacteria	19296098	10.1007/s00253-009-1944-5	Applied Microbiology and Biotechnology		x				x		x	x			x			1.69	Biology	Visualization of bacteria distribution
	2009-09	2009	Neusser	Tiny but complex - interactive 3D visualization of the interstitial acochlidian gastropod Pseudunela cornuta (Challis, 1970)	19747373	10.1186/1742-9994-6-20	Frontiers in Zoology		x				x					x				13.4	Animal anatomy	Visualizaton of anatomy of a sea slug
	2009-10	2009	Kumar	Structural basis for T cell alloreactivity among three HLA-B14 and HLA-B27 antigens	19617632	10.1074/jbc.M109.038497	The Journal of Biological Chemistry		x				x					x				8.83	Biochemistry	Visualizaton of a molecule
	2009-10	2009	Wirkner	Evolutionary morphology of the circulatory system in Peracarida (Malacostraca; Crustacea)	-	10.1111/j.1096-0031.2009.00278.x	Cladistics			x													General Science	Visualization of 3D models
	2010-05	2010	Truong	The influence of nano-scale surface roughness on bacterial adhesion to ultrafine-grained titanium	20163851	10.1016/j.biomaterials.2010.01.071	Biomaterials		(x)			?	?	?	?	?	?				x		General Science	Visualizaton of 3D curve graph	Article says that 3D figures are embedded, but there is no 3D PDF, although 24MB file size seems to be plausible for embedded 3D figure.
	2010-02	2010	Ivanova	Impact of Nanoscale Roughness of Titanium Thin Film Surfaces on Bacterial Retention	19842625	10.1021/la902623c	Langmuir		x				x					x				10.7	General Science	Visualizaton of 3D curve graph
	2010-04	2010	Handschuh	Showing their true colors: a practical approach to volume rendering from serial sections	20409315	10.1186/1471-213X-10-41	BMC Developmental Biology				x												General Science	Visualization of 3D models
	2010-05	2010	Mitik-Dineva	Bacterial attachment on optical fibre surfaces	23327438	10.1080/08927014.2012.757697	Biofouling		x				x					x				5.4	General Science	Visualizaton of 3D curve graph
	2010-05	2010	Strickfaden	4D chromatin dynamics in cycling cells: Theodor Boveri's hypotheses revisited	21327076	10.4161/nucl.1.3.11969	Nucleus		(x)			?	?	?	?	?	?				x		Biology	Visualization of cell division	Article says that 3D figures are available as supplemental material, but there is no 3D PDF.
	2010-07	2010	Ziegler	Opportunities and challenges for digital morphology	20604956	10.1186/1745-6150-5-45	Biology Direct		x				x	x				x				3.87	General Science	Visualization of 3D models
	2010-09	2010	Bangs	Identification of genes downstream of the Shh signalling in the developing chick wing and syn-expressed with Hoxd13 using microarray and 3D computational analysis	20708683	10.1016/j.mod.2010.08.001	Mechanisms of Development		x				x						x			4.57	Embryology	Visualizaton of gene expression
	2010-10	2010	Ziegler	Origin and evolutionary plasticity of the gastric caecum in sea urchins (Echinodermata: Echinoidea)	20955602	10.1186/1471-2148-10-313	BMC Evolutionary Biology		x				x	x				x				14.7	Animal anatomy	Visualizaton of anatomy of a sea urchin
	2010-11	2010	Ruthensteiner	Anatomy and affinities of Micropilina minuta Warén, 1989 (Monoplacophora: Micropilinidae)	-	10.1093/mollus/eyq013	Journal of Molluscan Studies		x				x					x				4.99	Animal anatomy	Visualizaton of anatomy of a monoplacophor
	2010-12	2010	Hartmann	Interactive 3D anatomy and affinities of Bathysciadiidae (Gastropoda, Cocculinoidea): deep‐sea limpets feeding on decaying cephalopod beaks	21312226	10.1002/jmor.10910	Journal of Morphology		x				x					x				11.2	Animal anatomy	Visualizaton of anatomy of a sea slug
	2010-12	2010	Hee	Structure of a classical MHC class I molecule that binds "non-classical" ligands	21151886	10.1371/journal.pbio.1000557	PLoS Biology		x				x						x			2.12	Biochemistry	Visualizaton of a molecule
	2011	2011	Neusser	Cryptic species in tropic sands--interactive 3D anatomy, molecular phylogeny and evolution of meiofaunal Pseudunelidae (Gastropoda, Acochlidia)	21912592	10.1371/journal.pone.0023313	PLoS ONE		x				x						x			4.77	Animal anatomy	Visualizaton of anatomy of a sea slug
	2011	2011	van den Berg	Development of the pulmonary vein and the systemic venous sinus: an interactive 3D overview	21779373	10.1371/journal.pone.0022055	PLoS ONE		x				x		x				x			7.71	Embryology	Visualizaton of development of a chicken embryo
	2011-02	2011	Loll	Loss of recognition by cross-reactive T cells and its relation to a C-terminus-induced conformational reorientation of an HLA-B*2705-bound peptide	21280120	10.1002/pro.559	Protein Science		(x)			?	?	?	?	?	?				x		Biochemistry	Visualizaton of a molecule	Article says that 3D figures are embedded, but there is no 3D PDF.
	2011-03	2011	Sizarov	Formation of the Building Plan of the Human Heart: Morphogenesis, Growth, and Differentiation	21403123	10.1161/CIRCULATIONAHA.110.980607	Circulation		x				x						x			21.4	Embryology	Visualizaton of development of a human heart
	2011-07	2011	Haszprunar	Interactive 3D anatomy and affinities of the Hyalogyrinidae, basal Heterobranchia (Gastropoda) with a rhipidoglossate radula	-	10.1007/s13127-011-0048-0	Organisms Diversity & Evolution		x				x						x			19.5	Animal anatomy	Visualizaton of anatomy of a snail
	2011-08	2011	Lintner	The structure of the CRISPR-associated protein Csa3 provides insight into the regulation of the CRISPR/Cas system	21093452	10.1016/j.jmb.2010.11.019	Journal of Molecular Biology		(x)			?	?	?	?	?	?				x		Biochemistry	Visualizaton of a molecule	Article says that 3D figures are available as supplemental material, but there is no 3D PDF.
	2011-08	2011	Prilusky	Proteopedia: a status report on the collaborative, 3D web-encyclopedia of proteins and other biomolecules	-	10.1016/j.jsb.2011.04.011	Journal of Structural Biology				x												General Science	Visualization of 3D models
	2011-08	2011	Ivanova	The influence of nanoscopically thin silver films on bacterial viability and attachment	21556922	10.1007/s00253-011-3195-5	Applied Microbiology and Biotechnology		x				x						x			5.96	General Science	Visualizaton of 3D curve graph
	2011-08	2011	Sylva	The BMP antagonist follistatin-like 1 is required for skeletal and lung organogenesis	21826198	10.1371/journal.pone.0022616	PLoS ONE		x			x							x			2.75	Embryology	Visualizaton of development of a mouse embryo
	2011-08	2011	Sizarov	Molecular Analysis of Patterning of Conduction Tissues in the Developing Human HeartClinical Perspective	21576278	10.1161/CIRCEP.111.963421	Circulation Arrhythmia and Electrophysiology		x				x		x				x			7.36	Embryology	Visualizaton of development of an embryo
	2011-10	2011	Ziegler	Application of magnetic resonance imaging in zoology	-	10.1007/s00435-011-0138-8	Zoomorphology			x													General Science	Visualization of 3D models
	2011-11	2011	Ivanova	Differential attraction and repulsion of Staphylococcus aureus and Pseudomonas aeruginosa on molecularly smooth titanium films	22355680	10.1038/srep00165	Nature Scientifc Reports		x				x						x			6.52	General Science	Visualizaton of 3D curve graph
	2011-11	2011	Brenzinger	Integrating 3D microanatomy and molecules: natural history of the Pacific freshwater slug Strubellia Odhner, 1937 (Heterobranchia: Acochlidia), with description of a new species	-	10.1093/mollus/eyr027	Journal of Molluscan Studies		x				x					x				7.23	Animal anatomy	Visualizaton of anatomy of a freshwater slug
	2012-12	2012	Ziegler	Broad application of non-invasive imaging techniques to echinoids and other echinoderm taxa	-	10.11646/zoosymposia.7.1.6	Zoosymposia				x												Animal anatomy	Visualizaton of anatomy of echinoderm species	Article refers to 3D PDF technology in other articles.
	2012-04	2012	Uchanska-Ziegler	HLA class I-associated diseases with a suspected autoimmune etiology: HLA-B27 subtypes as a model system	21665321	10.1016/j.ejcb.2011.03.003	European Journal of Cell Biology		(x)			?	?	?	?	?	?				x		Biochemistry	Visualizaton of a molecule	Article says that 3D figures are available in Supplemental Material, but this is unaccessible via literature service.
	2012-04	2012	Sizarov	Three-dimensional and molecular analysis of the arterial pole of the developing human heart	22296102	10.1111/j.1469-7580.2012.01474.x	Journal of Anatomy		x				x		x				x			10.6	Embryology	Visualizaton of development of a chicken embryo
	2012-06	2012	Hee	Comparative biophysical characterization of chicken β 2-microglobulin	-	10.1016/j.bpc.2012.04.001	Biophysical Chemistry		(x)			?	?	?	?	?	?				x		Biochemistry	Visualizaton of a molecule	Article says that 3D figures have been produced and embedded, but that seems to have failed.
	2012-08	2012	Brand	A stomatin dimer modulates the activity of acid-sensing ion channels	22850675	10.1038/emboj.2012.203	The EMBO Journal		x				x						x			2.23	Biochemistry	Visualizaton of a molecule
	2012-09	2012	Baeumler	Development of the excretory system in a polyplacophoran mollusc: stages in metanephridial system development	22973977	10.1186/1742-9994-9-23	Frontiers in Zoology		x				x						x			3.21	Animal anatomy	Visualizaton of anatomy of a chiton
	2012-09	2012	Deans	Evolutionary phenomics and the emerging enlightenment of arthropod systematics	-	10.1071/IS12063	Invertebrate Systematics		x				x						x			5.16	Animal anatomy	Visualizaton of anatomy of a sawfly
	2012-10	2012	de Boer	Measurement and 3D-visualization of cell-cycle length using double labelling with two thymidine analogues applied in early heart development	23091641	10.1371/journal.pone.0047719	PLoS ONE		x				x		x				x			1.97	Embryology	Visualizaton of development of a chicken embryo
	2012-10	2012	Ziegler	Macro-and microstructural diversity of sea urchin teeth revealed by large-scale mircro-computed tomography survey	-	10.1117/12.930832	Proceedings of SPIE. Vol. 8506. 2012			x													Animal anatomy	Visualizaton of anatomy of a sea urchin
	2012-12	2012	Nakamura	Three-dimensional anatomy of the Ciona intestinalis tailbud embryo at single-cell resolution	23022659	10.1016/j.ydbio.2012.09.007	DevelopmentalBiology		x				x						x			7.28	Animal anatomy	Visualizaton of anatomy of a sea squird
	2013	2013	Webb	Bacterial attachment on sub-nanometrically smooth titanium substrata	23327438	10.1080/08927014.2012.757697	Biofouling				x												General Science	Visualization of 3D models
	2013-01	2013	Düring	The songbird syrinx morphome: a three-dimensional, high-resolution, interactive morphological map of the zebra finch vocal organ	23294804	10.1186/1741-7007-11-1	BMC Biology		x				x	x				x				14.5	Animal anatomy	Visualizaton of anatomy of a bird
	2013-03	2013	Brenzinger	Insemination by a kiss? Interactive 3D-microanatomy, biology and systematics of the mesopsammic cephalaspidean sea slug Pluscula cuica Marcus, 1953 from Brazil (Gastropoda: Euopisthobranchia: Philinoglossidae)	-	10.1007/s13127-012-0093-3	Organisms Diversity & Evolution		x				x						x			3.81	Animal anatomy	Visualizaton of anatomy of a marine snail
	2013-05	2013	Jensen	Development of the hearts of lizards and snakes and perspectives to cardiac evolution	23755108	10.1371/journal.pone.0063651	PLoS ONE		x				x						x			28.2	Animal anatomy	Visualizaton of anatomy of snakes
	2013-06	2013	Brenzinger	At the limits of a successful body plan - 3D microanatomy, histology and evolution of Helminthope (Mollusca: Heterobranchia: Rhodopemorpha), the most worm-like gastropod	23809165	10.1186/1742-9994-10-37	Frontiers in Zoology		x				x						x			4.06	Animal anatomy	Visualizaton of anatomy of a sea slug
	2013-06	2013	Giraud-Billoud	Functional anatomy of male copulatory organs of Pomacea canaliculata (Caenogastropoda, Ampullariidae)	-	10.1007/s00435-012-0183-y	Zoomorphology		x				x						x			50.4	Animal anatomy	Visualizaton of anatomy of a snail
	2013-07	2013	White	New Australovenator Hind Limb Elements Pertaining to the Holotype Reveal the Most Complete Neovenatorid Leg	23894328	10.1371/journal.pone.0068649	PLoS ONE		x			x							x			63.7	Animal anatomy	Visualizaton of anatomy of allosaur
	2013-07	2013	Schulz-Mirbach	A unique swim bladder-inner ear connection in a teleost fish revealed by a combined high-resolution microtomographic and three-dimensional histological study	23826967	10.1186/1741-7007-11-75	BMC Biology		x				x						x			4.84	Animal anatomy	Visualizaton of anatomy of inner ear and swimbladder
	2013-08	2013	Hawe	3D reconstruction of the anatomy of the ovoviviparous (?) freshwater gastropod Borysthenia naticina (Menke, 1845)(Ectobranchia: Valvatidae)	-	10.1093/mollus/eyt018	Journal of Molluscan Studies		x				x					x				7.83	Animal anatomy	Visualizaton of anatomy of a freshwater snail
	2013-10	2013	Schulz-Mirbach	Sensory epithelia of the fish inner ear in 3D: studied with high-resolution contrast enhanced microCT	24160754	10.1186/1742-9994-10-63	Frontiers in Zoology		x				x						x			9.56	Animal anatomy	Visualizaton of anatomy of inner ear
	2013-10	2013	Margulies	Visualizing the human connectome	23660027	10.1016/j.neuroimage.2013.04.111	NeuroImage				x												General Science	Visualizaton of connectomes
	2013-11	2013	van de Kamp	Insect Imaging at the ANKA Synchrotron Radiation Facility	-	-	Entomologie heute			x													Animal anatomy	Visualizaton of biological samples
	2013-11	2013	Mavar-Haramija	3D PDF Technology Combined with JavaScript Functions Enables the Creation and Visualization of Interactive 3D Presentations	-	10.1145/2536536.2536548	Proceedings of the First International Conference on Technological Ecosystem for Enhancing Multiculturality	x															General Science	Combining 3D PDF with JavaScript
	2013-12	2013	Kohnert	3D-microanatomy of the semiterrestrial slug Gascoignella aprica Jensen, 1985—a basal plakobranchacean sacoglossan (Gastropoda, Panpulmonata)	-	10.1007/s13127-013-0142-6	Organisms Diversity & Evolution		x				x						x			3.73	Animal anatomy	Visualizaton of anatomy of a slug
	2014	2014	Breure	Xpos're: A Tool for Rich Internet Publications	-	-	Digital Humanities Quarterly				x												General Science	Visualization of 3D models
	2014	2014	Mavar-Haramija	Simulation of surgical procedures and associated quantification methods by 3D PDF documents	-	10.1145/2669711.2669879	Proceedings of the Second International Conference on Technological Ecosystems for Enhancing Multiculturality. ACM, 2014		x	x			x		x	x				x		7.48	Medicine	Simulation of surgical procedures	http://hdl.handle.net/2445/55224
	2014	2014	Aalbersberg	Bringing 3D visualization into the online research article	-	10.3233/ISU-140721	Information Services & Use			x													General Science	Embedded into online publications
	2014-01	2014	Malkowsky	Three‐dimensional reconstructions of pallial eyes in Pectinidae (Mollusca: Bivalvia)	-	10.1111/azo.12064	Acta Zoologica				x												General Science	Visualization of 3D models
	2014-02	2014	Haszprunar	3D-anatomy of the ctenoglossate limpet Kaiparapelta (Vetigastropoda: Lepetelloidea)	-	10.1093/mollus/eyt051	Journal of Molluscan Studies		x				x					x				10.3	Animal anatomy	Visualizaton of anatomy of sea snail
	2014-03	2014	Schulz-Mirbach	Are accessory hearing structures linked to inner ear morphology? Insights from 3D orientation patterns of ciliary bundles in three cichlid species	24645675	10.1186/1742-9994-11-25	Frontiers in Zoology		x				x			x			x			5.58	Animal anatomy	Visualizaton of anatomy of inner ear
	2014-03	2014	Hawe	3D-microanatomy and histology of the hydrothermal vent gastropod Lurifax vitreus Warén & Bouchet, 2001 (Heterobranchia: Orbitestellidae) and comparisons with Ectobranchia	-	10.1007/s13127-013-0155-1	Organisms Diversity & Evolution		x				x						x			5.58	Animal anatomy	Visualizaton of anatomy of sea snail
	2014-04	2014	Hawe	Interactive 3D-anatomical reconstruction and affinities of the hot-vent gastropod Xylodiscula analoga Warén & Bouchet, 2001 (Ectobranchia)	-	10.1093/mollus/eyu017	Journal of Molluscan Studies		x				x					x				3.02	Animal anatomy	Visualizaton of anatomy of sea snail
	2014-05	2014	Fernandez	Sine systemate chaos? A versatile tool for earthworm taxonomy: non-destructive imaging of freshly fixed and museum specimens using micro-computed tomography	24837238	10.1371/journal.pone.0096617	PLoS ONE		x				x	x					x			1.89	Animal anatomy	Visualizaton of anatomy of earthworms
	2014-06	2014	Cox	Digital dissection of the masticatory muscles of the naked mole-rat, Heterocephalus glaber (Mammalia, Rodentia)	25024917	10.7717/peerj.448	PeerJ		x				x						x			9.45	Animal anatomy	Visualizaton of anatomy of mole-rat
	2014-07	2014	Lautenschlager	Beyond the print - virtual paleontology in science publishing, outreach, and education	26306051	10.1666/13-085	Journal of Paleontology		x	x		x							x			1.33	General Science	Visualizaton of the 3D models
	2014-07	2014	Judge	The anatomy of Lepetella sierrai (Vetigastropoda, Lepetelloidea): implications for reproduction, feeding, and symbiosis in lepetellid limpets	-	10.1111/ivb.12064	Invertebrate Biology		x				x					x				11.2	Animal anatomy	Visualizaton of anatomy of sea snail
	2014-07	2014	Sizarov	Building foundations for transcatheter intervascular anastomoses: 3D anatomy of the great vessels in large experimental animals	24994699	10.1093/icvts/ivu210	Interactive CardioVascular and Thoracic Surgery		x				x		x				x			4.19	Animal anatomy	Visualizaton of anatomy of large vessels
	2014-08	2014	Lehmann	Dissecting a neuron network: FIB-SEM-based 3D-reconstruction of the visual neuropils in the sea spider Achelia langi (Dohrn, 1881) (Pycnogonida)	25285383	10.1186/s12915-014-0059-3	BMC Biology		x				x						x			8.08	Animal anatomy	Visualization of neural networks in sea spider
	2014-08	2014	Kucharzewski	A taxonomic mystery for more than 150 years: Identity, systematic position and Malagasy origin of the snake Elapotinus picteti Jan, 1862, and synonymy of Exallodontophis Cadle, 1999 (Serpentes: Lamprophiidae)	25284393	10.11646/zootaxa.3852.2.2	Zootaxa		x				x						x			13.4	Animal anatomy	Visualization of anatomy of snakes
	2014-10	2014	Rico	Possibilities of application of 3D-PDF documents to represent models and tridimensional images in medicine	-	10.1145/2669711.2669878	Proceedings of the Second International Conference on Technological Ecosystems for Enhancing Multiculturality. ACM, 2014			x													Medicine	Application of 3D PDF for education in medicine (example: lumbar spine)
	2014-12	2014	Ziegler	Rediscovery of an internal organ in heart urchins (Echinoidea: Spatangoida): morphology and evolution of the intestinal caecum	-	10.1007/s13127-014-0178-2	Organisms Diversity & Evolution		x				x					x				8.72	Animal anatomy	Visualization of anatomy of heart urchins
	2014-12	2014	Brenzinger	Microanatomy of shelled Koloonella cf. minutissima (Laseron, 1951) (Gastropoda: ‘lower’ Heterobranchia: Murchisonellidae) does not contradict a sister-group relationship with enigmatic Rhodopemorpha slugs	-	10.1093/mollus/eyu036	Journal of Molluscan Studies		x				x						x			4.11	Animal anatomy	Visualizaton of anatomy of sea snail
	2015	2015	Scherz	Two New Microhylid Frogs of the Genus Rhombophryne with Superciliary Spines from the Tsaratanana Massif in Northern Madagascar	-	10.1655/HERPETOLOGICA-D-14-00048	Herpetologica		x			x	x						x			27	Animal anatomy	Visualizaton of anatomy of frogs
	2015	2015	Jang	Portable Document Format File Containing the Surface Models to Learn the Stereoscopic Shape of Foot Muscles	-	10.4067/S0717-95022015000400016	Int. J. Morphol		x				x			x				x		46.8	Human anatomy	Visualizaton of anatomy of the foot
	2015	2015	Shin	Virtual Movement of the Ankle and Subtalar Joints Using Cadaver Surface Models	-	10.4067/S0717-95022015000300014	Int. J. Morphol		x				x			x				x		46.8	Human anatomy	Visualizaton of anatomy of the foot
	2015	2015	Jocks	An investigation to examine the most appropriate methodology to capture historical and modern preserved anatomical specimens for use in the digital age to improve access: a pilot study	-	-	9th International Technology, Education and Development Conference, Madrid, Spain, 2-4 March 2015			x													General Science	Preserving specimens digitally
	2015	2015	Chung	Virtual Dissection Table Including the Visible Korean Images, Complemented by Free Software of the Same Data	-	10.4067/S0717-95022015000200006	International Journal of Morphology		x			?	?	?	?	?	?			x			Human anatomy	Visualizaton of anatomy	Links to external source (anatomy.co.kr), but link is unspecific (unclear which model to download).
	2015-01	2015	Schwaha	Insights into the organization of plumatellid larvae (lophotrochozoa, Bryozoa) by means of 3D‐imaging and confocal microscopy	25278218	10.1002/jmor.20326	Journal of Morphology		x				x						x			16.6	Animal anatomy	Visualizaton of anatomy of lophotrochozoa larvae
	2015-01	2015	Park	Whole courses of the oculomotor, trochlear, and abducens nerves, identified in sectioned images and surface models	25212480	10.1002/ar.23048	Tha Anatomical Record		x			?	?	?	?	?	?			x			Human anatomy	Visualizaton of anatomy of cranial nerves	Links to external source (anatomy.co.kr), but link is unspecific (unclear which model to download).
	2015-02	2015	Grabe	Digital in vivo 3D atlas of the antennal lobe of Drosophila melanogaster	25327641	10.1002/cne.23697	Journal of Comparative Neurology		x				x						x			31.2	Animal anatomy	Visualizaton of anatomy of a fly
	2015-02	2015	Sharp	Morphology of the jaw-closing musculature in the common wombat (Vombatus ursinus) using digital dissection and magnetic resonance imaging	25707001	10.1371/journal.pone.0117730	PLoS ONE		x				x						x			3.52	Animal anatomy	Visualizaton of anatomy of a wombat
	2015-03	2015	Christensen	Better than fish on land? Hearing across metamorphosis in salamanders	25652830	10.1098/rspb.2014.1943	Proceedings of the Royal Society B: Biological Sciences		x				x						x			16.3	Animal anatomy	Visualizaton of anatomy of salamanders
	2015-03	2015	Wild	Comparative 3D microanatomy and histology of the eyes and central nervous systems in coleoid cephalopod hatchlings	-	10.1007/s13127-014-0184-4	Organisms, Diversity & Evolution		x				x						x			21	Animal anatomy	Visualizaton of anatomy of cephalopods
	2015-04	2015	Shin	Surface models and gradually stripped volume model to explore the foot muscles	-	10.2399/ana.14.052	Anatomy		x				x			x				x		46.8	Human anatomy	Visualizaton of anatomy of the foot
	2015-06	2015	Chen	The heart of a dragon: 3D anatomical reconstruction of the 'scaly-foot gastropod' (Mollusca: Gastropoda: Neomphalina) reveals its extraordinary circulatory system	26085836	10.1186/s12983-015-0105-1	Frontiers in Zoology		x				x						x			10.3	Animal anatomy	Visualizaton of anatomy of a gastropod
	2015-06	2015	Kelder	The sinus venosus myocardium contributes to the atrioventricular canal: potential role during atrioventricular node development?	25752780	10.1111/jcmm.12525	Journal of Cellular and Molecular Medicine		x				x		x				x			8.36	Human anatomy	Visualizaton of anatomy of the heart
	2015-08	2015	Xavier	Future challenges in cephalopod research	-	10.1017/S0025315414000782	Journal of the Marine Biological Association of the United Kingdom			x													Animal anatomy	Visualizaton of anatomy of cephalopods	Mentions that 3D PDF could be used for visualization
	2015-08	2015	Soffers	The growth pattern of the human intestine and its mesentery	26297675	10.1186/s12861-015-0081-x	BMC Developmental Biology		x				x						x			101	Embryology	Visualizaton of development of intestinal topography
	2015-08	2015	Chung	Six Walls of the Cavernous Sinus Identified by Sectioned Images and Three-Dimensional Models: Anatomic Report	25839400	10.1016/j.wneu.2015.03.049	World Neurosurgery		x				x							x		228	Human anatomy	Visualizaton of anatomy of the cavernous sinus
	2015-09	2015	Vicente-Steijn	Regional differences in WT-1 and Tcf21 expression during ventricular development: implications for myocardial compaction	26390289	10.1371/journal.pone.0136025	PLoS ONE		x				x		x				x			29.4	Animal anatomy	Visualizaton of development of anatomy of mouse
	2015-09	2015	Bonsman	Anatomical Atlas of the Quail's Ear (Coturnix coturnix)	26396065	10.1111/ahe.12198	Anatomia, Histologia, Embryologia		x				x						x			31.5	Animal anatomy	Visualizaton of anatomy of a quail
	2015-09	2015	Chung	Software to Browse the Pictures of Two Knees in Diverse States of Dissection, Flexion and Rotation	-	10.4067/S0717-95022015000300032	International Journal of Morphology		x				x							x		74.1	Human anatomy	Visualizaton of anatomy of the knee
	2015-11	2015	Razafimahatratra	Potential envenomation by the aglyphous pseudoxyrhophiine snake Leioheterodon madagascariensis and description of its dentition	26594226	10.1186/s40409-015-0047-2	Journal of Venomous Animals and Toxins including Tropical Diseases		x				x						x			1.34	Animal anatomy	Visualizaton of anatomy of a snake
	2015-11	2015	van de Kamp	Comparative thorax morphology of death-feigning flightless cryptorhynchine weevils (Coleoptera: Curculionidae) based on 3D reconstructions	26259678	10.1016/j.asd.2015.10.002	Arthropod Structure & Development		x				x						x			53.4	Animal anatomy	Visualizaton of anatomy of weevil
	2015-11	2015	Sumner‐Rooney	A neurophylogenetic approach provides new insight to the evolution of Scaphopoda	26487042	10.1111/ede.12164	Evolution & Development		x				x						x			2.31	Animal anatomy	Visualizaton of anatomy of scaphopod
	2015-12	2015	Balke	Two new species of Limbodessus diving beetles from New Guinea - short verbal descriptions flanked by online content (digital photography, μCT scans, drawings and DNA sequence data)	26752969	10.3897/BDJ.3.e7096	Biodiversity Data Journal		(x)			?	?	?	?	?	?				x		Animal anatomy	Visualizaton of anatomy of beetles	Article says that 3D figures have been produced and embedded, but there is no 3D. After contacting the author: 3D could not be added to the article.
	2016	2016	Chung	Modelos de Volumen Descortezados y Apilados del Estómago Producidos a Partir de Imágenes Seccionales de un Cadáver	-	10.4067/S0717-95022016000300020	International Journal of Morphology		(x)			?	?	?	?	?	?				x		Human anatomy	Visualizaton of anatomy of the stomach	Articles states that 3D is embedded, but there is no 3D.
	2016-01	2016	D'Amato	Sequential Notch activation regulates ventricular chamber development	26641715	10.1038/ncb3280	Nature Cell Biology		x				x		x				x			50.5	Biochemistry	Visualizaton of expression patterns
	2016-02	2016	Newe	Enriching scientific publications with interactive 3D PDF: an integrated toolbox for creating ready-to-publish figures	-	10.7717/peerj-cs.64	Peerj Computer Science	x															General Science	Software application for creating U3D and PDF
	2016-03	2016	Carbayo	Non‐destructive imaging to describe a new species of Obama land planarian (Platyhelminthes, Tricladida)	-	10.1111/zsc.12175	Zoologica Scripta				x												Animal anatomy	Visualizaton of anatomy of flatworms	Mentions that 3D PDF could be used for visualization
	2016-03	2016	Ziegler	Comparative morphology and phylogenetic significance of Gregory's diverticulum in sand dollars (Echinoidea: Clypeasteroida)	-	10.1007/s13127-015-0231-9	Organisms Diversity & Evolution		x				x					x				6.44	Animal anatomy	Visualizaton of anatomy of sea urchins
	2016-03	2016	Shin	Surface Reconstruction and Optimization of Cerebral Cortex for Application Use	26854785	10.1097/SCS.0000000000002352	The Journal of Craniofacial Surgery		(x)			?	?	?	?	?	?				x		Human anatomy	Visualizaton of anatomy of the cerebral cortex	3D file can be retrieved from the author via e-mail. Trying to do so (2017-09-13) was unsuccessful.
	2016-04	2016	Williston	Charles Minot and the Harvard Embryological Collection: Over a Century of Development	-	10.3099/0006-9698-547.00.1	Breviora			x													Embryology	Visualizaton of the 3D models	Mentions that 3D PDF could be used for increasing the accessibility of 3D models
	2016-04	2016	Loll	Increased Conformational Flexibility of HLA–B* 27 Subtypes Associated With Ankylosing Spondylitis	-	10.1002/art.39567	ARTHRITIS & RHEUMATOLOGY		x				x						x			17.4	Biochemistry	Visualizaton of a molecule
	2016-05	2016	Felix	Optical micro-tomography “OPenT” allows the study of large toadfish Halobatrachus didactylus embryos and larvae	27000637	10.1016/j.mod.2016.03.001	Mechanisms of Development		x				x		x				x			14.6	Animal anatomy	Visualizaton of fish embryos and larvae
	2016-06	2016	Rybak	Synaptic circuitry of identified neurons in the antennal lobe of Drosophila melanogaster	26780543	10.1002/cne.23966	The Journal of Comparative Neurology		x				x						x			10.5	Animal anatomy	Visualizaton of functional anatomy of synapses
	2016-07	2016	Fischer	Revision and Microtomography of the Pheidole knowlesi Group, an Endemic Ant Radiation in Fiji (Hymenoptera, Formicidae, Myrmicinae)Myrmicinae)	27462877	10.1371/journal.pone.0158544	PLoS ONE		x			x							x			429	Animal anatomy	Visualization of anatomy of ants
	2016-08	2016	Kato	Three-dimensional imaging of internal tooth structures: Applications in dental education	-	10.1016/j.job.2016.05.004	Journal of Oral Biosciences		x				x	x				x				5.16	Human anatomy	Visualizaton of anatomy of tooth structures
	2016-08	2016	Kunze	3D-interactive microanatomy of Ventsia tricarinata Warén & Bouchet, 1993 (Vetigastropoda: Seguenzioidea) from Pacific hydrothermal vents	-	10.1093/mollus/eyw002	Journal of Molluscan Studies		x				x					x				9.22	Animal anatomy	Visualizaton of anatomy of a sea snail
	2016-09	2016	Haszprunar	Towards a sound definition of Skeneidae (Mollusca, Vetigastropoda): 3D interactive anatomy of the type species, Skenea serpuloides (Montagu, 1808) and comments on related taxa	-	10.1007/s13127-015-0260-4	Organisms, Diversity & Evolution		x				x						x			4.94	Animal anatomy	Visualizaton of anatomy of a mollusc
	2016-11	2016	de Bakker	An interactive three-dimensional digital atlas and quantitative database of human development	27884980	10.1126/science.aag0053	Science		x				x		x					x		84.3	Embryology	Visualizaton of development of embryos
	2016-11	2016	Chung	Colonoscopy tutorial software made with a cadaver's sectioned images	27475426	10.1016/j.aanat.2016.06.010	Annals of Anatomy		x			?	?	?	?	?	?			x			Human anatomy	Visualizaton of anatomy of the intestine	Links to external source (anatomy.co.kr), but link is unspecific (unclear which model to download).
	2016-12	2016	Neusser	The unique deep sea-land connection: interactive 3D visualization and molecular phylogeny of Bathyhedyle boucheti n. sp. (Bathyhedylidae n. fam.)-the first panpulmonate slug from bathyal zones	27957391	10.7717/peerj.2738	PeerJ		x				x						x			17.4	Animal anatomy	Visualizaton of anatomy of a pulmonate slug
	2017	2017	Scherz	A review of the taxonomy and osteology of the Rhombophryne serratopalpebrosa species group (Anura: Microhylidae) from Madagascar, with comments on the value of volume rendering of micro-CT data to taxonomists	-	10.1016/j.ympev.2004.10.013	Zootaxa		x				x						x			103	Animal anatomy	Visualizaton of anatomy of a frog
	2017	2017	Wu	Architectural differences in the anterior and middle compartments of the pelvic floor of young‐adult and postmenopausal females	28299781	10.1111/joa.12598	Journal of Anatomy		x				x						x			7.99	Human anatomy	Visualizaton of anatomy of the female pelvic floor
	2017	2017	Chung	Integrated Comics and Visible Korean Movies for the Learning of Systemic Anatomy by Non-Expert People	-	10.4067/S0717-95022017000300014	International Journal of Morphology				x												Human anatomy	Visualizaton of anatomy of an entire female body
	2017	2017	Laaß	Neutron tomography and X-ray tomography as tools for the morphological investigation of non-mammalian synapsids	-	10.1016/j.phpro.2017.06.013	Physics Procedia				x												General Science	Visualization of 3D models
	2017-02	2017	Lambert	Diamond in the rough: a new species of fossorial diamond frog (Rhombophryne) from Ranomafana National Park, southeastern Madagascar	-	10.3897/zse.93.10188	Zoosystematics and Evolution		x				x						x			11.9	Animal anatomy	Visualizaton of anatomy of a frog
	2017-03	2017	Chen	By more ways than one: Rapid convergence at hydrothermal vents shown by 3D anatomical reconstruction of Gigantopelta (Mollusca: Neomphalina).	28249568	10.1186/s12862-017-0917-z	BMC Evolutionary Biology		x				x						x			4.89	Animal anatomy	Visualizaton of anatomy of a mollusc
	2017-03	2017	Chung	Surface models and gradually peeled volume model to explore hand structures	28274804	10.1016/j.aanat.2017.02.002	Annals of Anatomy		x				x			x				x		13.6	Human anatomy	Visualizaton of anatomy of male hand	Typo in URL
	2017-04	2017	Lebrun	MorphoMuseuM: An Online Platform for Publication and Storage of Virtual Specimens	-	10.1017/scs.2017.14	The Paleontological Society Papers			x													General Science	Alternative to 3D PDF
	2017-04	2017	Klinkhamer	Digital dissection and three-dimensional interactive models of limb musculature in the Australian estuarine crocodile (Crocodylus porosus).3d	28384201	10.1371/journal.pone.0175079	PLoS ONE		x				x						x			63.7	Animal anatomy	Visualizaton of anatomy of a crocodile
	2017-04	2017	Rico	New Generation of Three-Dimensional Tools to Learn Anatomy	28405946	10.1007/s10916-017-0725-4	Journal of Medical Systems				x												Medicine	Visualization of anatomical structures
	2017-05	2017	Herzog	Form and function of the teleost lateral line revealed using three-dimensional imaging and computational fluid dynamics	28468922	10.1098/rsif.2016.0898	Journal of The Royal Society Interface		x				x	x		x			x			4.89	Animal anatomy	Visualizaton of anatomy of fishes
	2017-09	2017	Smith	Growth and Development at the Sphenoethmoidal Junction in Perinatal Primates	28667704	10.1002/ar.23630	The Anatomical Record		x				x		x				x			62.1	Animal anatomy	Visualizaton of anatomy of a new world monkey
	2017-10	2017	Schachner	Pulmonary anatomy and a case of unilateral aplasia in a common snapping turtle (Chelydra serpentina): developmental perspectives on cryptodiran lungs	29063595	10.1111/joa.12722	Journal of Anatomy				x												General Science	Visualization of 3D models
	2017-11	2017	Dreyer	When dwarf males and hermaphrodites copulate: first record of mating behaviour in a dwarf male using the androdioecious barnacle Scalpellum scalpellum (Crustacea: Cirripedia: Thoracica)	-	10.1007/s13127-017-0349-z	Organisms Diversity & Evolution		x				x						x			2.48	Animal anatomy	Visualizaton of anatomy of a barnacle
	2017-11	2017	Zhang	U3D File Format Analyzing and 3DPDF Generating Method	-	10.1007/978-981-10-7389-2_14	Chinese Conference on Image and Graphics Technologies	x															General Science	Software tools for creating U3D and PDF	Describes the U3D format in detail
	2017-11	2017	Fredericksen	Three-dimensional visualization and a deep-learning model reveal complex fungal parasite networks in behaviorally manipulated ants	29114054	10.1073/pnas.1711673114	Proceedings of the National Academy of Sciences of he United States of America		x				x						x			4.43	Biology	Visualizaion of a fungal network
	2017-12	2017	de Bakker	The development of the human hyoid–larynx complex revisited	29219191	10.1002/lary.26987	The Laryngoscope		x				x		x				x			4.95	Embryology	Visualizaton of development of the larynx
	2017-12	2017	Park	Digital anatomy using the surface models in portable document format file for self-learning and evaluation	-	10.4103/digm.digm_29_17	Digital Medicine			x													Medicine	Application of 3D PDF for education in medicine
	2018-02	2018	Brandner	An Open Source Tool for Creating Model Files for Virtual Volume Rendering in PDF Documents	-	10.1007/978-3-662-56537-7_43	Bildverarbeitung für die Medizin 2018	x															General Science	Software tool for creating U3D and PDF	Erratum: Authors sequence incorrect
	2018-02	2018	Bicknell	A 3D anatomical atlas of appendage musculature in the chelicerate arthropod Limulus polyphemus	29444161	10.1371/journal.pone.0191400	PLoS ONE		x				x						x			233.8	Animal anatomy	Visualizaton of the anatomy of a horseshoe crab
	2018-03	2018	Chung	Homepage to distribute the anatomy learning contents including Visible Korean products, comics, and books	29644104	10.5115/acb.2018.51.1.7	Anatomy & Cell Biology				x												General Science	WWW resource for downloading 3D PDFs
	2009-08	2009	van Wijk	Epicardium and myocardium separate from a common precursor pool by crosstalk between bone morphogenetic protein- and fibroblast growth factor-signaling pathways	19628790	10.1161/CIRCRESAHA.109.203083	Circulation Research		x				x		x				x			3.93	Embryology	Visualization of gene expression patterns on developing epicardium
Tertiary Results	2011-04	2011	Betts	Virtual zooarchaeology: building a web-based reference collection of northern vertebrates for archaeofaunal research and education	-	10.1016/j.jas.2010.06.021	Journal of Archaeological Science		x							x			x			2.29	Animal anatomy	Visualizaton of anatomy of a bone
	2012-11	2012	Klußmann-Fricke	Evolutionary morphology of the hemolymph vascular system in scorpions: A character analysis	22735399	10.1016/j.asd.2012.06.002	Arthropod Structure & Development		x				x					x				11	Animal anatomy	Visualizaton of anatomy of a vessel system in scorpions
	2012-11	2012	Lipke	Formation of primary sperm conjugates in a haplogyne spider (Caponiidae, Araneae) with remarks on the evolution of sperm conjugation in spiders	22982877	10.1016/j.asd.2012.08.001	Arthropod Structure & Development		x				x					x				21.4	Animal anatomy	Visualizaton of anatomy of a synspermium in a spider
	2013-05	2013	Pingault	Childhood hyperactivity, physical aggression and criminality: a 19-year prospective population-based study	23658752	10.1371/journal.pone.0062594	PLoS ONE		x				x						x			1.2	Statistics	Visualizaton of 3D curve graph	Unusual application case!
	2014-09	2014	Poelmann	Evolution and development of ventricular septation in the amniote heart	25192012	10.1371/journal.pone.0106569	PLoS ONE		x				x		x				x			26.7	Animal anatomy	Visualizaton of development of amniote heart
	2015-08	2015	Li	New insight into the anatomy of the hyolingual apparatus of Alligator mississippiensis and implications for reconstructing feeding in extinct archosaurs	26018316	10.1111/joa.12320	Journal of Anatomy		x				x						x			4.68	Animal anatomy	Visualizaton of anatomy of an alligator
	2015-12	2015	Park	Improved Sectioned Images and Surface Models of the Whole Female Body	-	10.4067/S0717-95022015000400022	International Journal of Morphology		x				x							x		229	Human anatomy	Visualizaton of anatomy of an entire female body
	2016-04	2016	Charles	Musculoskeletal Geometry, Muscle Architecture and Functional Specialisations of the Mouse Hindlimb.3d	27115354	10.1371/journal.pone.0147669	PLoS ONE		x				x						x			9.5	Animal anatomy	Visualizaton of anatomy of mouse hindlimb
	2016-12	2016	Porter	Vascular patterns in the heads of crocodilians: blood vessels and sites of thermal exchange	27677246	10.1111/joa.12539	Journal of Anatomy		x				x						x			40.1	Animal anatomy	Visualizaton of anatomy of a crocodile

## Sheet: Statistics
	Newe & Becker (2018) Three-Dimensional Portable Document Format (3D PDF) in Clinical Communication and Biomedical Sciences: Systematic Review of Applications, Tools, and Protocols
	JMIR Med Inform
	10.2196/10295
	Article Statistics
							Only if 3D PDF is actually used
			Article type				3D PDF Features						3D PDF Availability				3D PDF file size (MB)
	Articles		Tool	Application	Descriptive	Mentioning Only	Geometry only	Multiple Colors & Transparency	PMI/Markup	Scripting	Texture	Animation	Embedded	Supplement	Link to external resources	Not available
	Total	200	19	156	18	13	7	146	11	29	28	1	34	94	28	11
	Percent of total #		0.095	0.78	0.09	0.065
	Percent of # with 3D PDFs						0.0448718	0.935897	0.0705128	0.185897	0.179487	0.00641026	0.217949	0.602564	0.179487	0.0705128
	MW																29.9261
	SD																59.8684
	Min																0.2
	Max																429
	Publication Year
	Year	Total	Total %	Tool	Application	Descriptive	Mentioning Only
	2008	5	0.025	3	5	0	0
	2009	7	0.035	0	6	1	0
	2010	13	0.065	2	9	0	1
	2011	18	0.09	3	13	1	1
	2012	18	0.09	2	13	2	1
	2013	24	0.12	4	20	1	2
	2014	28	0.14	1	23	5	2
	2015	34	0.17	1	31	2	0
	2016	25	0.125	1	18	3	1
	2017	19	0.095	1	12	2	4
	2018	9	0.045	1	6	1	1
	Discipline
	Discipline	#	Percent
	Animal anatomy	86	0.43
	Astronomy	1	0.005
	Biochemistry	14	0.07
	Bioinformatics	1	0.005
	Biology	3	0.015
	Embryology	14	0.07
	General Science	34	0.17
	Human anatomy	33	0.165
	Medicine	13	0.065
	Statistics	1	0.005
