# Supplementary material for: Three-Dimensional Portable Document Format (3D PDF) in Clinical Communication and Biomedical Sciences: Systematic Review of Applications, Tools, and Protocols
Source: JMIR Med Inform. 2018 Aug 7;6(3):e10295. doi: 10.2196/10295 (PMC6103636; doi:10.2196/10295)
Supplement: Multimedia Appendix 5 [file medinform_v6i3e10295_app5.xlsx]

## Sheet: Tool Detail Analysis
	Newe & Becker (2018) Three-Dimensional Portable Document Format (3D PDF) in Clinical Communication and Biomedical Sciences: Systematic Review of Applications, Tools, and Protocols
	JMIR Med Inform
	10.2196/10295
	Tool Article Analysis
							Tool Features						Supported Geometry Types			Supported 3D PDF Features
	Date	Author	Title	PubMed ID	DOI	Tool Type	Commercial Software needed	Free Software needed	Intermediate file formats needed	Supported 3D Model Format	Output	Programming needed4	Meshes	Polylines	Point Clouds	Multiple Colors & Transparency	PMI/Markup	Scripting	Texture	Animation	Poster Image
	2008-09	Kumar	Grasping molecular structures through publication-integrated 3D models	27289416	10.1016/j.jpedsurg.2016.05.018	Protocol	Adobe Acrobat 3D1, Adobe Acrobat 3D Toolkit1, Adobe Photoshop, Adobe Illustrator		yes	U3D	Model file, final PDF	no	x	x	x	x		x	x	x	x
	2008-11	Barnes	Incorporating interactive threedimensional graphics in astronomy research papers	-	10.1016/j.newast.2008.03.008	Protocol	Adobe Acrobat 3D1	S2PLOT	yes	-	final PDF	yes	x	x	x	x		x	x
	2008-11	Ruthensteiner	Embedding 3D models of biological specimens in PDF publications	27510391	10.3346/jkms.2016.31.9.1455	Protocol	Amira, Adobe Acrobat 3D Toolkit1, Adobe Acrobat 3D1		yes	U3D	Model file, final PDF	no	x	x	x	x		x	x	x	x
	2010-08	Kumar	Leaving the structural ivory tower, assisted by interactive 3D PDF	26891398	10.1213/ANE.0000000000001109	Protocol	Adobe Acrobat 9 Pro Extended2, Adobe Acrobat 3D Reviewer1	LaTeX, MeshLab	yes	U3D	Model file, final PDF	no	x			x		x
	2010-10	Ruthensteiner	Interactive 3D volume rendering in biomedical publications	26219434	10.1002/ar.23200	Protocol, Library	Deep Exploration2, Adobe Acrobat 9 Pro Extended2	Amira, ImageMagick, S2PLOT (Barnes, 2008)	yes	PRC	Model file, final PDF	yes	x	x	x	x	x	x	x		x
	2011-01	de Boer	The interactive presentation of 3D information obtained from reconstructed datasets and 3D placement of single histological sections with the 3D portable document format	27577484	10.3233/978-1-61499-678-1-740	Protocol	Amira, Adobe Acrobat 9 Pro Extended2, Adobe Illustrator		yes	U3D	final PDF	no	x			x	x	x	x
	2011-02	Ziegler	Effectively incorporating selected multimedia content into medical publications	26306875	10.1007/s10916-015-0282-7	Protocol	Adobe Acrobat 9 Pro Extended2,3	LaTeX	no	PRC, U3D	final PDF	no	x	x	x	x	x	x	x
	2011-08	Danz	Three-dimensional portable document format: a simple way to present 3-dimensional data in an electronic publication	26305117	10.1371/journal.pone.0132226	Protocol	Adobe Acrobat X Pro2, Tetra 4D 3D PDF Converter plug-in for Acrobat	MeshLab, DAZ Studio	no	U3D		no	x
	2012-08	Shin	Portable document format file showing the surface models of cadaver whole body	25352014	10.1002/ca.22479	Protocol	Mimics, Autodesk Maya, Deep Exploration2, Adobe Acrobat 9 Pro Extended2		yes	U3D	final PDF	no	x			x			x
	2012-12	Phelps	Embedding 3D radiology models in portable document format	26339816	10.5603/FM.2015.0052	Protocol	Microsoft PowerPoint, Adobe Acrobat	MeshLab	yes	U3D	Model file, final PDF	no	x			x
	2013-05	Lautenschlager	Palaeontology in the third dimension: a comprehensive guide for the integration of three-dimensional content in publications	-	10.1007/s12542-013-0184-2	Protocol	Amira, Mimics, Adobe Acrobat 8 Pro1 / 9 Pro Extended2, Adobe Acrobat 3D Reviewer1, Adobe Acrobat 3D Toolkit1, Tetra 4D 3D PDF Converter plug-in for Acrobat GeoMagic Studio3, Abaqus FEA3, Avizo3, VG Studio Max3, Autodesk Maya3,	MeshLab, LaTeX, Drishti3, SPIERSedit3, Blender3, DAZ Studio3,	yes	U3D	Model file, final PDF	no	x			x			x	x	x
	2013-09	Barnes	Embedding and publishing interactive, 3-dimensional, scientific figures in Portable Document Format (PDF) files	24860694	10.7717/peerj.355	Protocol, Library		Asymptote, S2PLOT, LaTeX, libHaru	yes	PRC	Model file, final PDF	yes	x	x	x	x	x	x	x	x
	2013-11	Mavar-Haramija	3D PDF Technology Combined with JavaScript Functions Enables the Creation and Visualization of Interactive 3D Presentations	18785246	10.1002/jemt.20618	Protocol	Amira, Adobe Acrobat 9 Pro Extended2, Adobe Acrobat 3D Reviewer1, Tetra 4D 3D PDF Converter plug-in for Acrobat		yes	U3D	Model file, final PDF	no	x	x	x	x		x
	2013-11	Newe	Simplified generation of biomedical 3D surface model data for embedding into 3D portable document format (PDF) files for publication and education	24260144	10.1371/journal.pone.0079004	Application		MevisLab	no	U3D	Model file	no	x			x
	2014-07	van de Kamp	Three-dimensional reconstructions come to life--interactive 3D PDF animations in functional morphology	23713007	10.1002/ar.22719	Protocol	Amira or Avizo, Cinema 4D, Deep Exploration2, Adobe Acrobat 9 Pro Extended2,		yes	U3D	Model file, final PDF	no	x			x				x
	2015-03	Newe	Towards an easier creation of three-dimensional data for embedding into scholarly 3D PDF (Portable Document Format) files	22801119	10.1097/SCS.0b013e31825657d8	Application		MevisLab	no	U3D	Model file	no	x	x	x	x
	2016-02	Newe	Enriching scientific publications with interactive 3D PDF: an integrated toolbox for creating ready-to-publish figures	-	10.7717/peerj-cs.64	Application		MevisLab	no	U3D	Model file, final PDF	no	x	x	x	x					x
	2017-11	Zhang	U3D File Format Analyzing and 3DPDF Generating Method	-	10.1007/978-981-10-7389-2_14	Protocol		libHaru	yes	U3D	Model file, final PDF	yes	x	x	x	x
	2018-02	Brandner	An Open Source Tool for Creating Model Files for Virtual Volume Rendering in PDF Documents	-	10.1007/978-3-662-56537-7_43	Application		MevisLab	no	U3D	Model file, final PDF	no	x	x	x	x			x		x
	1Software is no longer available
	2Software is no longer available, but a successor which provides the same functionality is available
	3Optional
	4Solution requires the creation of individually tailored software code. Usage of Latex is not considered as "programming".
